# Supplementary material for: Applications of Delayed Luminescence for tomato fruit quality assessment across varied Sicilian cultivation zones
Source: PLoS One. 2023 Jun 1;18(6):e0286383. doi: 10.1371/journal.pone.0286383 (PMC10234554; doi:10.1371/journal.pone.0286383)
Supplement: S1 Appendix — (XLSX) [file pone.0286383.s001.xlsx]

## Sheet: LOT 1
LOT 1
	DL Intensity
	#1	#2	#3	#4	#5	#6	#7	#8	#9	#10	#11	#12	#13	#14	#15	#16	#17	#18	#19	#20
Time (s)	Counts/s	Counts/s	Counts/s	Counts/s	Counts/s	Counts/s	Counts/s	Counts/s	Counts/s	Counts/s	Counts/s	Counts/s	Counts/s	Counts/s	Counts/s	Counts/s	Counts/s	Counts/s	Counts/s	Counts/s
0.1	42661	11947	54276	33820	16255	14361	15521	12859	21393	56157	8503	15851	11326	29012	42392	39279	23921	18797	22680	36235
0.2	32120	9024	42745	25328	12258	11041	11886	10071	16621	43778	6630	12551	8714	23030	32928	30955	19012	14600	17366	28123
0.3	25539	7094	34502	20142	9596	8776	9545	8131	13251	35487	5380	10379	7297	19330	26216	25263	15281	11812	14069	22554
0.4	21162	5922	28912	16100	7983	7458	7941	6740	10771	29155	4573	8472	6081	16034	21478	20924	12740	9869	11641	18360
0.5	17545	5029	24173	13293	6458	6381	6805	5597	8862	24736	3982	7206	5236	13673	17942	17921	10988	8129	9735	15400
0.6	15151	4225	20849	11347	5672	5517	5787	4957	7658	21261	3474	6213	4539	12215	15460	15307	9461	7177	8531	13181
0.7	13042	3727	18222	9963	4847	4703	5059	4301	6770	18532	2986	5466	4001	10680	13540	13582	8507	6385	7567	11493
0.8	11592	3245	16190	8567	4257	4218	4717	3722	5783	16330	2654	4881	3504	9631	11804	11992	7331	5505	6796	10127
0.9	10235	2964	14485	7679	3788	3701	4141	3440	5314	14665	2473	4440	3303	8783	10726	11035	6672	5024	6067	9047
1	9117	2662	13017	7099	3349	3429	3755	3190	4784	13100	2148	4044	2876	8017	9464	9873	6087	4464	5609	8195
1.1	8133	2297	11964	6267	3066	3174	3500	2754	4353	11873	2063	3567	2719	7464	8722	8878	5615	4144	4952	7445
1.2	7374	2143	10655	5495	2738	2810	3219	2529	3932	10675	1808	3471	2427	6922	8027	8154	5170	3875	4773	6704
1.3	6699	1954	9690	5148	2521	2605	2990	2423	3596	9526	1710	3089	2345	6245	7380	7648	4813	3587	4354	6263
1.4	6329	1787	8919	4819	2340	2398	2744	2237	3323	8884	1515	2943	2097	5984	6741	7176	4583	3293	4008	5737
1.5	5754	1686	8282	4361	2121	2272	2603	2113	3107	8091	1457	2621	1926	5484	6365	6559	4191	3109	3715	5541
1.6	5312	1490	7618	4173	1955	2008	2425	1899	2929	7582	1394	2470	1942	5196	5896	6067	3978	2871	3498	5082
1.7	5047	1330	6967	3877	1860	1925	2336	1777	2669	6897	1303	2395	1779	4893	5450	5671	3748	2820	3316	4795
1.8	4590	1367	6549	3624	1763	1814	2163	1798	2600	6495	1192	2211	1644	4464	5135	5403	3427	2665	3172	4373
1.9	4406	1296	6095	3409	1539	1645	2023	1612	2405	6037	1128	2125	1558	4471	4870	5126	3342	2490	2955	4250
2	4073	1188	5582	3208	1449	1558	1996	1537	2372	5448	1123	2031	1479	4143	4470	4798	3119	2368	2771	3908
2.1	3879	1091	5235	2977	1347	1441	1815	1408	2137	5352	1024	1855	1418	4048	4232	4501	2881	2291	2650	3666
2.2	3574	1037	4926	2849	1318	1341	1742	1380	2131	4865	1010	1787	1382	3667	4007	4250	2855	2179	2561	3512
2.3	3389	981	4479	2705	1188	1297	1719	1304	1874	4481	936	1703	1289	3552	3745	4011	2729	2020	2403	3455
2.4	3160	885	4310	2581	1101	1285	1684	1209	1743	4288	926	1605	1227	3402	3629	3857	2573	1956	2293	3205
2.5	2971	880	4169	2436	1062	1208	1524	1213	1699	4064	834	1653	1108	3368	3628	3669	2502	1855	2151	2966
2.6	2785	822	3915	2344	1026	1099	1457	1093	1615	3770	812	1457	1140	3142	3334	3557	2293	1823	2070	2821
2.7	2772	798	3705	2184	994	1078	1450	1110	1534	3731	728	1422	1076	2903	3221	3301	2242	1708	1951	2822
2.8	2658	724	3569	2179	898	955	1328	1090	1485	3336	757	1414	976	2935	3115	3273	2154	1622	1985	2650
2.9	2393	699	3278	2101	843	990	1401	1007	1423	3201	724	1337	923	2745	3006	3036	2063	1554	1883	2606
3	2403	623	3148	1984	814	935	1295	996	1304	3173	709	1319	937	2640	2856	2918	2016	1513	1796	2468
3.1	2312	658	2991	1910	771	911	1237	904	1327	2948	651	1231	919	2616	2730	2751	1888	1510	1694	2395
3.2	2139	610	2903	1862	711	890	1146	837	1221	2817	608	1143	871	2428	2642	2605	1846	1406	1707	2237
3.3	2129	576	2764	1760	734	800	1144	798	1151	2679	659	1144	827	2313	2487	2500	1863	1410	1643	2154
3.4	1986	592	2684	1746	683	733	1083	808	1157	2620	613	1155	815	2281	2404	2484	1714	1369	1491	2102
3.5	1955	590	2549	1614	653	754	1040	790	1140	2417	596	1086	735	2281	2298	2462	1580	1282	1558	2089
3.6	1772	505	2428	1604	595	772	1020	761	1085	2456	595	1110	724	2090	2293	2276	1594	1286	1392	1964
3.7	1696	494	2419	1586	561	703	965	763	992	2336	526	1040	743	2018	2127	2287	1523	1231	1421	1883
3.8	1720	479	2351	1485	596	683	979	649	1024	2169	493	933	710	2042	2079	2205	1463	1184	1427	1868
3.9	1653	469	2143	1462	563	628	927	651	1017	2149	518	885	654	1899	2157	2036	1390	1169	1333	1766
4	1556	447	2166	1395	527	647	941	676	929	1982	467	935	671	1900	1990	2069	1375	1109	1226	1681
4.1	1474	480	2022	1385	514	581	911	703	927	2022	455	922	627	1862	1928	1968	1391	1049	1164	1681
4.2	1512	460	1975	1277	507	543	888	603	854	1972	434	847	629	1797	1905	1858	1307	1040	1173	1663
4.3	1458	428	1866	1311	488	539	861	591	821	1911	432	861	592	1751	1842	1788	1263	1000	1140	1528
4.4	1417	416	1810	1270	462	499	783	616	834	1727	418	802	575	1722	1805	1715	1178	998	1128	1500
4.5	1388	376	1835	1287	452	575	809	576	817	1756	399	771	582	1617	1709	1648	1251	986	1094	1489
4.6	1273	372	1782	1221	480	495	727	562	754	1701	404	801	558	1548	1693	1694	1237	1016	1074	1433
4.7	1354	363	1693	1203	423	480	812	568	719	1712	403	774	547	1494	1665	1582	1118	865	1107	1426
4.8	1175	369	1684	1130	414	469	744	586	712	1600	368	715	557	1484	1636	1601	1078	862	1021	1345
4.9	1271	374	1631	1064	444	441	735	521	731	1572	343	764	488	1401	1568	1501	1049	839	1017	1293
5	1263	347	1538	1034	363	460	692	525	728	1519	332	679	512	1395	1560	1537	1061	826	984	1182
5.1	1192	327	1502	1020	402	454	726	434	681	1521	361	690	449	1382	1503	1507	1036	840	990	1206
5.2	1084	307	1544	1052	385	421	663	464	651	1395	332	671	451	1325	1504	1381	1062	810	911	1281
5.3	1114	300	1455	1042	371	417	669	479	657	1433	344	686	472	1354	1414	1298	955	848	914	1201
5.4	1078	306	1406	1009	380	403	627	477	591	1352	316	600	415	1258	1428	1371	932	759	857	1130
5.5	1114	287	1385	948	355	409	657	459	622	1324	288	637	416	1229	1354	1311	921	754	789	1162
5.6	1035	284	1366	1010	342	346	610	419	615	1308	338	584	463	1291	1361	1272	913	803	821	1075
5.7	1023	272	1328	988	322	386	573	405	586	1285	321	599	397	1264	1319	1273	873	771	819	1122
5.8	985	295	1259	913	292	356	553	444	581	1216	301	578	419	1193	1281	1168	865	686	801	1047
5.9	929	263	1226	893	300	344	563	423	564	1255	315	574	421	1108	1278	1145	870	707	762	1058
6	940	267	1266	902	320	359	571	363	561	1192	257	586	376	1201	1262	1046	814	697	767	1035
6.1	906	233	1214	855	309	350	543	393	529	1142	239	512	376	1111	1246	1144	809	664	810	965
6.2	941	243	1180	864	302	333	573	390	552	1130	303	531	377	1105	1167	1068	801	694	771	977
6.3	935	224	1131	843	266	347	521	370	511	1113	261	503	358	1059	1181	1100	780	628	709	913
6.4	843	258	1159	811	299	315	499	360	516	1097	279	502	379	1016	1099	1028	793	591	626	952
6.5	838	259	1119	818	283	287	500	347	493	1042	237	508	323	1012	1108	1014	762	661	654	876
6.6	795	242	1011	769	278	314	501	330	474	1072	242	468	376	945	1130	1049	709	633	658	883
6.7	841	229	1064	795	275	279	487	347	497	981	204	477	327	946	1092	974	727	596	654	842
6.8	834	242	1018	708	270	342	498	316	443	1004	213	477	338	943	1082	937	695	591	640	852
6.9	775	234	977	758	272	266	478	344	468	1013	225	453	307	955	1063	970	692	600	599	858
7	811	216	981	744	262	280	485	314	441	956	215	450	325	915	1047	947	722	603	583	829
7.1	735	166	984	724	247	283	460	308	407	955	225	452	338	910	1056	897	688	575	615	795
7.2	728	196	951	704	246	237	476	284	403	976	218	439	303	855	1025	885	681	582	613	787
7.3	725	221	978	718	193	283	449	315	436	894	191	411	273	855	947	829	669	557	564	782
7.4	785	214	869	750	248	268	471	311	410	850	219	420	270	821	973	870	651	495	604	798
7.5	743	197	874	647	225	240	442	298	386	870	199	372	291	764	949	849	607	569	563	794
7.6	670	217	919	644	212	248	426	282	412	888	215	432	262	831	933	814	611	477	592	728
7.7	685	202	899	700	225	259	413	288	365	901	188	406	279	836	907	831	569	472	531	805
7.8	662	180	872	637	234	258	405	292	410	825	174	378	274	786	908	767	594	485	556	725
7.9	691	186	933	646	213	237	377	281	361	825	180	399	276	753	898	793	597	449	524	716
8	614	181	848	644	203	242	351	269	382	833	181	424	260	754	833	757	546	472	514	694
8.1	669	196	837	612	209	224	370	243	354	846	178	383	282	730	867	716	554	464	512	680
8.2	606	172	790	607	194	207	403	242	369	806	189	378	287	710	834	713	544	474	500	676
8.3	602	189	836	598	209	216	377	280	331	782	185	354	250	706	778	688	564	464	501	626
8.4	618	167	777	597	230	225	376	229	338	780	171	354	239	717	866	677	530	457	535	677
8.5	602	170	810	544	210	242	364	236	318	727	156	337	248	676	774	711	508	433	485	650
8.6	567	149	760	601	169	205	340	215	352	756	169	349	242	646	818	669	508	435	453	656
8.7	629	168	719	578	199	214	376	214	344	729	166	321	229	667	781	707	508	433	462	601
8.8	570	168	743	572	188	204	325	250	339	680	187	356	228	644	753	656	480	396	481	577
8.9	578	160	686	561	191	202	368	194	308	734	166	328	237	651	722	601	482	392	468	582
9	542	161	706	538	178	220	347	214	308	737	178	333	224	671	741	650	468	404	447	581
9.1	536	138	723	570	183	226	300	216	312	660	168	306	235	671	700	646	481	439	441	587
9.2	531	164	652	582	190	180	334	200	301	711	158	313	222	597	727	630	490	400	447	563
9.3	517	152	691	523	175	212	305	194	295	691	171	327	205	632	720	637	456	424	422	547
9.4	526	158	672	553	156	189	299	195	307	668	151	298	219	608	680	642	428	397	424	567
9.5	564	131	671	521	196	175	326	202	282	667	173	327	198	606	721	601	427	414	425	551
9.6	467	140	656	496	178	197	335	194	286	629	163	294	209	600	660	561	470	365	416	567
9.7	521	150	620	506	128	186	332	227	301	638	157	290	225	581	646	579	458	373	431	546
9.8	506	152	664	485	169	170	339	234	276	606	163	305	219	552	641	568	474	370	436	484
9.9	508	131	637	503	145	171	290	175	301	619	158	294	185	566	667	569	377	343	412	501
10	455	140	598	424	126	175	330	187	275	562	145	307	195	612	682	562	406	367	373	506
10.1	458	136	585	473	170	181	301	204	268	597	137	268	193	544	626	596	399	353	382	532
10.2	476	128	598	473	167	174	276	191	227	654	155	287	209	543	692	592	415	369	370	464
10.3	474	154	569	456	167	160	285	195	246	613	129	264	194	533	610	567	400	342	388	478
10.4	452	133	563	432	143	193	278	200	244	574	150	291	184	539	655	534	379	333	345	507
10.5	434	122	567	431	146	189	284	189	256	568	136	242	173	513	646	508	400	338	378	468
10.6	466	129	595	483	142	174	260	198	235	598	140	262	178	520	585	509	387	347	377	460
10.7	403	117	535	416	145	163	305	222	237	571	120	275	187	447	623	513	372	353	355	454
10.8	387	111	538	431	143	155	287	195	235	549	132	255	175	521	594	497	335	301	357	428
10.9	423	122	536	448	145	180	300	144	237	504	123	246	209	514	615	494	340	315	372	449
11	427	118	544	412	134	142	279	199	269	496	121	255	167	492	580	483	391	298	346	463
11.1	381	152	491	440	151	149	246	164	239	483	159	233	183	458	573	483	345	317	337	465
11.2	400	92	529	419	131	140	265	166	246	487	142	244	170	495	508	482	339	335	369	404
11.3	410	110	485	400	143	158	262	183	231	458	120	255	166	443	524	467	333	303	367	436
11.4	389	103	511	395	116	144	245	167	221	519	134	249	164	420	566	442	344	308	330	397
11.5	371	128	471	382	137	143	235	158	217	456	119	209	180	471	525	455	348	311	304	432
11.6	367	108	441	393	126	138	234	162	236	518	125	265	162	440	527	452	329	295	331	382
11.7	388	85	465	426	123	148	252	172	248	495	136	221	166	457	526	440	316	305	308	427
11.8	370	98	467	379	128	145	232	170	214	431	126	239	159	461	509	436	317	283	293	373
11.9	398	122	466	403	128	136	221	175	225	488	113	224	154	466	556	447	314	311	294	412
12	375	112	484	364	118	150	239	143	203	483	110	212	167	402	525	467	327	289	311	378
12.1	358	116	465	365	122	127	270	137	189	475	120	233	160	384	521	418	319	285	328	361
12.2	356	123	454	368	111	114	251	134	189	441	106	219	142	422	502	418	328	264	307	383
12.3	336	103	454	431	137	115	232	176	181	450	111	217	162	440	524	432	330	291	295	353
12.4	391	114	447	361	112	144	239	144	226	446	102	216	170	427	517	385	318	263	276	343
12.5	348	111	429	331	110	118	232	149	196	435	110	205	142	426	461	457	277	280	267	354
12.6	329	86	462	330	132	120	225	149	225	421	124	228	157	440	481	370	258	281	283	357
12.7	364	102	409	345	95	120	218	142	209	464	100	228	132	366	460	403	313	234	286	330
12.8	304	85	452	347	104	124	183	156	194	418	110	187	143	398	471	381	322	274	276	346
12.9	355	87	409	369	99	130	225	150	178	403	109	198	150	406	437	381	289	263	268	345
13	351	89	421	333	99	119	223	151	177	406	105	208	131	375	454	385	270	261	253	348
13.1	327	102	422	323	110	137	223	138	183	405	96	207	159	386	449	366	259	235	267	344
13.2	318	116	386	323	94	125	198	125	165	426	122	196	153	380	454	381	292	221	266	357
13.3	301	94	407	319	107	114	224	141	185	437	121	190	123	333	442	361	257	272	268	327
13.4	306	93	400	326	102	119	191	122	174	417	79	206	140	377	447	326	260	242	260	333
13.5	319	95	374	293	104	107	194	138	180	404	104	177	135	335	431	341	262	259	250	302
13.6	288	87	384	301	111	117	223	121	159	405	95	189	149	386	419	344	250	240	276	333
13.7	306	71	392	320	111	102	217	126	152	389	92	168	160	386	430	348	299	255	258	324
13.8	305	98	396	294	73	104	201	125	157	392	101	210	139	356	412	354	272	223	240	293
13.9	280	91	363	323	85	132	189	137	173	371	86	198	123	352	448	348	256	216	267	301
14	290	86	373	338	116	116	213	142	161	376	91	192	153	339	393	330	242	227	223	303
14.1	289	93	348	308	88	125	168	111	165	327	87	193	127	344	398	355	252	244	267	335
14.2	351	84	364	276	101	110	197	119	180	389	89	188	116	342	385	344	242	234	246	283
14.3	269	76	372	326	88	99	186	125	165	380	85	137	120	337	404	378	242	215	240	299
14.4	282	85	372	275	104	127	173	127	166	362	86	184	117	341	354	331	254	237	234	294
14.5	297	84	361	292	96	106	171	112	159	349	85	151	121	381	422	349	235	251	212	310
14.6	299	81	354	285	94	76	177	101	162	368	77	177	118	313	378	268	230	225	230	276
14.7	296	84	330	277	83	100	177	110	139	362	90	158	106	308	379	327	226	195	234	268
14.8	256	83	344	282	111	105	165	122	139	360	84	179	113	326	390	350	248	221	201	277
14.9	239	82	304	273	73	92	163	125	146	326	97	169	133	345	365	304	223	209	220	272
15	294	75	381	255	80	108	180	109	153	335	87	154	127	344	369	304	230	211	216	271
15.1	278	70	360	249	84	118	171	121	125	329	95	167	101	300	330	320	211	204	221	279
15.2	275	73	344	289	85	127	160	103	147	380	76	170	121	330	374	299	217	199	207	278
15.3	249	76	277	249	81	96	177	114	161	358	84	166	97	323	347	311	254	185	205	301
15.4	230	79	283	249	74	100	150	113	123	303	78	162	124	293	384	305	203	213	207	276
15.5	228	80	332	265	83	110	148	108	127	321	77	139	107	311	372	293	218	192	199	270
15.6	247	68	345	278	74	88	181	97	151	332	88	150	131	258	363	303	229	184	205	248
15.7	261	62	301	273	100	87	157	131	129	329	107	162	89	289	340	283	190	196	184	261
15.8	222	65	320	275	93	101	180	121	127	316	90	146	127	284	364	286	210	203	185	264
15.9	262	68	305	254	77	86	173	106	138	342	70	156	121	304	335	321	196	190	214	240
16	251	68	311	237	78	104	171	115	172	322	71	144	106	273	317	273	221	172	184	256
16.1	232	71	302	235	68	95	167	101	148	326	82	151	131	263	314	282	218	205	192	263
16.2	240	84	299	252	78	102	183	114	142	305	76	147	112	321	343	254	206	188	208	254
16.3	234	76	318	218	87	114	155	86	135	294	72	140	105	275	348	253	203	215	168	242
16.4	236	73	337	242	68	93	159	111	130	285	97	141	113	259	335	276	212	172	170	222
16.5	222	61	292	245	71	75	146	92	138	296	61	140	96	308	293	253	208	176	189	243
16.6	248	78	316	250	98	92	140	111	142	290	75	155	120	260	321	264	199	164	192	232
16.7	220	63	291	236	69	97	141	107	118	295	69	151	105	278	288	316	193	188	214	226
16.8	227	60	272	225	68	87	152	100	109	290	69	146	110	284	312	280	186	186	188	246
16.9	221	67	277	246	77	88	169	84	120	275	74	124	103	272	317	258	215	190	163	231
17	203	74	279	244	77	76	155	91	120	293	78	153	107	283	295	249	196	165	156	215
17.1	221	59	272	221	70	65	136	100	132	292	74	153	101	298	304	234	170	146	164	237
17.2	231	57	296	217	62	98	154	88	117	268	85	165	95	279	321	254	208	171	175	214
17.3	201	71	271	235	93	83	158	80	113	286	63	133	101	262	284	281	177	156	202	231
17.4	192	69	286	205	94	66	129	91	132	287	75	126	98	277	284	286	174	167	182	207
17.5	199	59	251	220	76	86	139	80	127	271	60	118	85	248	310	222	187	159	176	218
17.6	231	59	279	220	67	87	127	111	124	260	77	127	94	252	291	214	183	182	162	232
17.7	218	70	231	189	59	87	141	80	119	254	74	123	106	238	315	252	189	178	169	204
17.8	211	57	268	211	79	72	142	79	130	265	58	126	117	300	323	223	181	171	162	221
17.9	210	68	256	213	88	98	150	86	99	266	76	120	90	252	273	256	177	197	177	204
18	220	63	240	212	64	67	114	94	111	276	58	135	114	250	311	242	164	172	153	190
18.1	197	53	244	208	81	102	136	85	123	268	80	139	84	250	269	245	171	170	174	174
18.2	220	66	285	187	65	80	116	78	107	275	66	112	96	249	262	206	158	173	187	193
18.3	183	70	241	236	67	83	134	91	114	260	74	122	101	250	288	227	161	141	163	221
18.4	213	62	244	204	75	70	131	95	117	239	71	134	90	236	269	218	181	150	172	226
18.5	202	58	265	235	58	79	138	75	123	236	71	127	82	245	320	241	151	153	161	205
18.6	190	63	248	214	60	85	124	99	106	257	67	103	103	224	255	208	171	174	162	197
18.7	193	64	213	205	66	87	121	86	97	233	71	117	88	233	266	215	159	148	156	195
18.8	209	52	237	221	79	84	133	79	89	245	61	114	97	198	296	220	166	167	168	194
18.9	187	55	238	184	63	78	114	79	110	243	53	112	106	211	285	224	160	154	145	212
19	196	56	204	216	56	72	141	87	122	259	63	117	92	221	271	219	150	154	149	196
19.1	203	51	245	187	57	70	130	73	102	226	54	138	74	223	255	227	156	135	148	180
19.2	193	58	222	200	55	74	122	80	96	245	60	121	79	214	255	240	159	156	168	192
19.3	184	64	199	197	79	73	122	72	109	219	53	119	85	188	279	210	159	143	138	196
19.4	187	60	272	196	68	65	131	91	91	226	49	112	80	223	238	197	162	145	131	201
19.5	177	64	222	192	68	79	113	81	109	241	57	110	82	219	232	209	148	137	179	190
19.6	192	54	242	199	61	65	131	71	97	243	61	111	73	207	248	194	150	145	160	171
19.7	179	50	212	177	55	61	107	78	91	237	53	105	82	232	236	233	149	139	137	206
19.8	168	52	205	203	66	93	101	82	85	216	59	101	70	220	240	191	135	129	149	173
19.9	173	47	204	162	59	66	112	69	98	247	57	107	75	235	246	186	149	140	150	168
20	182	57	217	186	60	66	137	86	103	203	59	101	80	218	249	221	134	145	126	197
20.1	155	51	212	202	62	63	115	73	93	217	46	109	88	220	240	197	136	143	142	171
20.2	189	37	228	186	69	84	110	67	100	219	67	106	87	226	248	202	146	120	140	172
20.3	177	52	216	179	59	54	141	68	101	210	55	115	76	210	238	172	155	132	157	181
20.4	160	45	223	169	57	66	118	72	99	215	46	110	81	233	258	227	156	123	149	180
20.5	158	51	205	186	62	64	121	69	101	203	57	93	75	231	243	198	136	133	130	164
20.6	159	51	228	173	56	63	103	85	106	202	65	94	84	216	228	199	142	130	140	176
20.7	153	55	182	208	62	78	110	75	95	196	55	112	68	212	235	174	135	121	142	175
20.8	160	38	201	147	56	53	107	68	92	209	59	112	81	201	225	189	164	124	136	172
20.9	156	44	232	169	55	58	106	74	96	220	52	105	97	189	215	180	161	138	142	175
21	155	46	198	175	65	59	120	65	98	197	54	105	88	212	201	194	137	121	135	149
21.1	135	45	204	167	43	67	110	72	89	201	41	106	71	210	231	182	135	123	132	182
21.2	136	39	205	174	60	62	114	67	101	184	57	96	91	199	244	167	120	140	123	148
21.3	133	53	206	158	52	50	97	84	90	217	53	111	74	178	242	185	125	135	118	161
21.4	170	53	197	145	60	48	100	81	79	194	50	87	75	174	228	184	167	136	142	145
21.5	150	50	197	178	60	59	98	76	82	196	46	99	58	187	221	184	121	126	115	139
21.6	153	63	202	161	40	61	95	69	77	200	59	87	70	166	202	199	127	115	144	151
21.7	156	40	182	168	53	77	126	58	68	180	56	95	65	188	223	173	119	121	123	156
21.8	149	44	197	175	62	61	106	74	81	192	48	90	69	179	221	165	132	124	128	133
21.9	145	42	204	145	56	53	93	65	78	197	47	80	79	211	214	180	126	115	145	147
22	149	44	178	158	42	50	114	69	84	201	60	106	71	153	219	181	126	135	124	166
22.1	160	51	164	180	55	39	108	67	59	205	48	87	70	194	228	182	133	113	106	149
22.2	134	38	202	177	58	59	98	72	66	180	40	90	58	189	230	163	112	112	107	151
22.3	154	45	179	154	58	58	93	55	82	197	45	89	60	166	221	171	127	120	138	138
22.4	132	46	169	164	38	51	107	56	75	178	59	108	62	161	212	178	127	122	114	131
22.5	130	40	175	164	41	61	113	61	83	183	49	97	68	175	189	189	120	135	115	161
22.6	157	49	166	157	35	45	110	64	87	178	70	89	73	201	212	166	128	126	134	151
22.7	139	61	173	153	47	67	108	65	86	192	47	86	80	147	249	163	123	133	103	137
22.8	124	43	168	145	50	47	74	59	78	184	67	107	66	197	211	187	134	120	125	139
22.9	144	39	183	175	59	64	86	61	95	197	55	83	65	174	201	147	118	126	123	148
23	130	50	176	148	45	60	100	50	72	189	62	72	60	182	183	168	128	105	130	142
23.1	121	41	165	134	61	56	101	56	67	164	40	83	70	161	191	137	130	104	123	120
23.2	151	35	178	123	37	54	94	64	86	178	39	90	65	190	228	161	121	119	106	122
23.3	145	36	164	148	51	52	100	66	93	163	49	92	85	173	178	135	121	108	93	125
23.4	113	53	178	181	44	54	78	41	97	180	51	82	77	161	221	160	139	102	128	143
23.5	138	39	146	151	43	62	93	53	69	148	48	85	67	191	214	144	109	127	115	140
23.6	130	48	146	133	40	54	101	67	76	173	48	77	65	180	193	173	130	116	99	139
23.7	140	44	181	150	36	48	99	54	76	183	44	95	63	178	180	152	119	124	110	143
23.8	140	50	160	147	48	75	100	49	73	187	46	73	69	174	176	158	112	113	94	133
23.9	127	42	164	149	35	54	88	55	72	132	40	84	65	145	174	172	116	111	108	139
24	121	43	171	134	46	46	66	47	68	157	53	95	50	151	199	132	99	96	106	132
24.1	140	37	160	129	44	58	77	60	60	170	48	87	56	167	176	165	106	130	115	139
24.2	125	44	154	152	55	48	74	40	67	165	43	79	58	151	165	157	94	97	125	135
24.3	143	37	171	128	38	50	71	70	65	164	39	79	70	183	178	145	102	113	98	111
24.4	115	47	181	143	41	48	87	63	79	168	39	85	53	173	182	154	94	101	111	125
24.5	137	46	162	116	45	64	82	47	87	156	41	79	62	163	186	157	110	98	122	119
24.6	125	28	141	136	41	48	85	53	77	164	52	68	68	148	183	159	99	110	113	134
24.7	110	46	148	130	45	49	96	74	74	160	33	77	69	136	169	158	111	98	101	129
24.8	116	39	133	132	50	60	103	40	59	166	47	72	65	148	172	186	115	113	108	138
24.9	128	41	161	126	44	45	75	58	62	159	65	77	67	121	179	153	104	112	114	115
25	119	40	142	124	36	67	81	63	68	144	34	81	52	170	184	146	102	85	106	118
25.1	129	34	152	110	47	50	71	46	74	157	37	66	66	150	190	145	119	101	98	118
25.2	124	29	147	129	36	47	96	69	73	147	39	76	53	146	184	139	119	91	91	120
25.3	114	44	148	113	31	52	92	46	67	143	39	80	56	161	176	148	96	82	119	115
25.4	113	38	155	124	43	52	75	45	52	160	35	75	69	156	164	138	98	79	100	126
25.5	113	31	144	134	44	51	81	47	63	149	37	80	55	148	161	140	95	87	120	122
25.6	110	28	129	124	43	52	74	46	51	165	46	92	46	144	184	162	92	105	115	114
25.7	121	33	142	122	47	39	100	49	64	141	54	67	52	123	171	138	109	105	94	124
25.8	108	30	138	142	31	54	83	56	70	141	33	77	67	117	150	110	109	93	110	121
25.9	101	36	132	122	51	59	93	41	67	152	43	80	61	153	155	134	118	101	112	117
26	101	47	149	122	41	50	75	52	60	148	30	62	62	138	146	130	85	99	107	99
26.1	115	29	131	131	39	48	79	55	63	148	33	79	52	136	160	151	108	86	105	117
26.2	103	27	128	117	34	48	73	49	79	129	45	71	63	141	168	127	109	98	103	115
26.3	123	55	147	132	32	50	76	50	65	166	42	62	61	156	142	129	88	103	93	111
26.4	105	40	132	117	45	57	69	64	68	152	46	62	57	144	150	134	91	101	113	117
26.5	105	33	148	120	47	42	104	57	59	169	38	79	41	123	172	121	102	114	90	93
26.6	116	33	133	144	31	45	84	47	54	131	31	65	43	136	161	134	107	108	99	95
26.7	110	37	152	139	45	39	80	43	70	142	58	61	58	127	165	135	113	98	90	119
26.8	104	40	113	119	38	61	76	42	57	152	24	76	68	133	172	124	101	98	112	94
26.9	97	40	128	139	40	39	76	47	66	133	44	60	59	136	165	128	94	80	96	114
27	96	35	116	120	43	46	72	38	58	134	34	85	58	142	165	122	82	83	105	111
27.1	117	33	150	129	46	36	76	44	58	134	40	75	61	138	165	120	92	88	93	116
27.2	98	37	148	118	49	39	79	45	54	133	44	80	60	130	134	137	98	99	82	116
27.3	118	44	120	128	36	34	70	48	61	133	44	60	52	114	169	123	88	84	88	124
27.4	90	35	107	98	47	43	65	65	73	129	25	78	54	131	153	114	111	80	84	99
27.5	105	39	148	103	38	42	82	44	65	144	36	72	58	126	143	120	81	93	83	109
27.6	96	29	151	99	40	43	76	63	64	131	46	76	46	114	158	123	94	106	107	108
27.7	112	36	118	110	37	50	83	49	50	130	38	54	48	136	128	122	81	85	90	97
27.8	94	30	121	102	48	46	71	45	67	150	34	66	56	120	150	116	107	97	99	84
27.9	114	31	143	98	33	38	68	42	51	117	38	80	44	134	144	118	85	81	83	89
28	106	33	128	106	36	54	64	36	55	131	34	56	51	126	128	121	75	70	80	87
28.1	91	34	111	109	43	41	72	54	64	139	42	72	55	137	146	133	74	92	94	112
28.2	104	37	141	93	46	40	54	66	59	136	38	81	46	143	161	112	112	94	81	102
28.3	101	39	139	103	39	33	79	58	63	132	37	63	37	128	152	121	84	85	89	95
28.4	108	40	117	125	40	39	62	50	69	137	40	57	46	124	155	124	83	107	87	91
28.5	104	35	110	106	40	52	74	41	53	134	41	88	43	140	162	124	89	85	90	95
28.6	106	27	121	100	35	42	71	40	53	117	39	66	54	120	155	129	89	80	79	99
28.7	97	37	127	102	30	55	66	50	65	114	40	63	47	119	141	110	96	91	93	91
28.8	91	29	115	114	39	44	73	49	47	129	39	72	61	113	149	112	89	79	92	102
28.9	103	38	129	106	34	45	74	48	53	118	34	76	53	130	153	124	76	76	99	101
29	101	31	126	116	26	34	76	51	44	132	40	62	51	124	134	126	84	83	76	86
29.1	78	19	107	116	46	48	70	39	46	123	31	74	46	117	144	118	70	88	97	94
29.2	91	31	133	130	31	39	58	56	45	134	35	59	39	110	152	106	89	76	85	79
29.3	108	32	118	98	37	39	80	44	69	113	42	55	43	130	119	96	78	63	85	108
29.4	96	31	121	90	27	44	65	48	45	104	34	68	50	123	127	104	78	102	87	93
29.5	104	36	115	116	39	52	86	47	49	121	36	47	40	120	126	99	80	86	94	106
29.6	79	20	113	84	38	32	77	37	56	105	35	54	49	114	142	85	75	63	75	108
29.7	84	32	133	105	28	29	53	39	61	114	31	63	54	114	131	118	85	75	109	86
29.8	94	33	106	103	43	32	74	31	48	126	34	58	45	114	117	110	78	86	83	81
29.9	91	32	121	91	27	30	49	33	51	113	26	57	39	104	135	100	77	76	76	87
30	85	33	125	82	32	32	75	44	52	137	34	61	59	117	121	110	86	75	78	92

## Sheet: LOT 2
LOT 2
	DL Intensity
	#1	#2	#3	#4	#5	#6	#7	#8	#9	#10	#11	#12	#13	#14	#15	#16	#17	#18	#19	#20
Time (s)	Counts/s	Counts/s	Counts/s	Counts/s	Counts/s	Counts/s	Counts/s	Counts/s	Counts/s	Counts/s	Counts/s	Counts/s	Counts/s	Counts/s	Counts/s	Counts/s	Counts/s	Counts/s	Counts/s	Counts/s
0.1	2691	9165	1840	9133	14460	7311	5366	8975	8818	4421	5773	741	1949	6262	5038	2480	2292	8899	4191	3500
0.2	2017	6821	1373	6665	10662	5697	4143	6504	6657	3446	4432	547	1415	4643	3775	1953	1869	7019	3186	2507
0.3	1559	5462	1144	5080	8274	4506	3254	5198	5311	2617	3651	445	1175	3742	2753	1662	1557	5584	2641	2014
0.4	1260	4411	942	4262	6724	3747	2599	4180	4253	2148	3007	378	962	2816	2273	1374	1284	4758	2252	1608
0.5	1035	3509	792	3481	5532	3268	2140	3543	3598	1604	2572	340	768	2583	1848	1279	1182	4131	1755	1343
0.6	920	3033	702	2917	4759	2738	1874	3127	3061	1396	2223	319	664	2160	1602	1072	1056	3462	1548	1160
0.7	797	2602	610	2538	4085	2404	1610	2571	2677	1164	1936	268	693	1872	1355	955	934	3081	1427	979
0.8	714	2418	495	2297	3631	2224	1391	2426	2424	1086	1755	231	513	1647	1135	826	872	2795	1227	872
0.9	591	2135	524	2062	3176	1950	1348	2060	2128	917	1653	250	501	1417	1067	747	732	2489	1166	771
1	521	1879	428	1741	2837	1722	1222	1877	1923	832	1438	180	398	1343	944	739	670	2215	1017	756
1.1	470	1721	397	1597	2471	1559	1038	1629	1751	763	1351	162	386	1238	800	663	603	2075	920	657
1.2	438	1505	397	1506	2369	1454	942	1557	1524	713	1229	202	369	1134	700	643	603	1878	887	623
1.3	415	1446	348	1399	2198	1360	862	1424	1458	580	1140	170	340	986	654	570	574	1745	801	563
1.4	385	1361	362	1231	1970	1266	810	1269	1391	583	1013	147	288	922	593	560	542	1649	759	496
1.5	369	1212	303	1148	1857	1108	723	1215	1279	529	974	150	276	916	604	524	440	1451	643	445
1.6	342	1148	300	1104	1645	1073	763	1161	1095	461	917	145	225	861	517	542	482	1428	681	451
1.7	297	1108	252	1027	1503	971	685	1050	1157	461	877	141	223	739	451	439	436	1297	643	409
1.8	292	976	237	984	1448	934	631	1004	1027	377	760	129	217	663	420	459	414	1218	540	448
1.9	287	944	244	926	1348	862	596	929	998	379	788	114	205	670	371	409	396	1095	531	406
2	276	985	252	812	1351	822	551	882	943	384	688	117	196	603	395	379	368	1060	535	347
2.1	245	835	204	799	1249	786	475	822	855	377	680	105	187	605	356	376	352	1043	469	348
2.2	219	854	209	786	1167	742	476	732	857	307	610	102	184	598	346	361	368	962	496	326
2.3	225	768	201	727	1071	659	484	710	810	285	593	108	186	544	298	340	306	948	453	316
2.4	205	770	201	685	1060	686	444	686	738	300	564	105	169	485	290	344	291	927	435	295
2.5	164	723	192	678	961	610	440	654	699	280	540	94	147	482	272	287	320	829	378	258
2.6	208	686	164	626	934	551	454	617	742	238	544	87	151	424	266	336	258	769	373	297
2.7	192	659	171	564	883	557	367	578	693	258	506	84	138	474	276	289	271	826	368	265
2.8	167	602	155	585	830	548	372	536	658	278	503	70	162	416	230	282	247	730	363	239
2.9	157	609	165	566	838	518	380	499	642	236	423	81	126	408	221	287	271	728	363	231
3	184	546	175	487	788	497	325	542	587	235	465	82	124	364	243	272	300	711	305	240
3.1	143	583	164	483	792	465	300	492	575	238	438	65	121	368	232	271	235	660	318	199
3.2	148	522	141	458	701	469	299	441	580	199	410	90	144	361	198	239	223	610	322	231
3.3	145	516	130	469	737	449	318	434	507	202	387	70	116	349	164	246	244	624	299	236
3.4	146	493	127	441	659	407	266	438	548	215	391	83	113	312	193	237	241	585	285	182
3.5	139	432	136	405	673	422	259	385	509	182	370	77	113	299	180	232	241	592	309	217
3.6	154	429	124	452	610	393	292	397	443	172	335	53	103	302	162	225	182	558	283	176
3.7	122	448	118	386	591	349	286	396	438	180	353	75	94	278	167	223	195	532	255	164
3.8	126	411	139	411	590	340	279	345	452	159	346	66	82	306	152	210	217	506	269	173
3.9	141	378	120	374	586	317	248	333	460	142	354	46	98	287	149	195	188	494	272	161
4	103	418	97	353	556	328	247	348	414	184	317	54	97	278	141	190	169	495	218	154
4.1	107	422	97	371	526	345	201	333	425	143	276	51	94	253	146	188	171	494	260	168
4.2	105	342	102	329	464	347	211	320	415	158	256	49	96	248	131	174	165	424	233	175
4.3	99	391	90	329	470	274	222	320	384	148	301	53	95	231	111	168	165	436	219	131
4.4	97	360	89	319	485	307	188	304	425	133	257	50	64	238	125	153	155	388	219	162
4.5	101	338	105	332	471	274	204	281	406	118	252	54	75	251	144	163	158	450	201	139
4.6	90	326	106	316	429	277	200	276	377	125	270	49	74	201	117	151	148	390	223	143
4.7	80	301	85	297	451	272	203	281	374	114	262	45	80	183	132	148	157	384	203	144
4.8	102	334	86	292	445	258	182	251	320	114	250	37	61	196	107	152	174	411	188	130
4.9	95	283	86	303	426	237	183	277	355	108	229	40	67	191	119	143	138	371	198	121
5	77	277	96	260	389	236	202	254	335	119	234	40	65	205	93	132	128	355	165	128
5.1	61	297	86	254	392	232	198	280	356	131	237	61	74	195	108	141	128	386	177	109
5.2	72	282	87	290	363	232	194	265	313	117	233	39	62	228	116	129	143	356	197	136
5.3	87	298	83	246	360	225	174	244	317	113	227	42	57	185	112	128	120	358	166	78
5.4	68	261	87	224	404	213	186	255	274	105	226	49	67	198	96	136	136	338	176	105
5.5	75	261	83	236	360	195	171	248	281	109	231	44	56	162	105	141	147	331	155	117
5.6	79	273	80	250	332	210	142	215	278	105	221	29	58	158	96	126	127	315	167	95
5.7	63	251	69	214	319	183	187	178	314	107	198	37	56	191	93	121	135	293	160	119
5.8	70	278	65	228	359	191	155	211	280	100	196	36	58	181	92	112	122	300	185	92
5.9	80	264	90	220	327	167	162	208	292	119	186	29	54	143	104	118	139	267	134	105
6	76	267	76	207	336	176	160	191	266	99	193	43	44	140	89	133	113	322	152	83
6.1	78	247	72	197	305	178	127	206	242	98	172	52	53	169	85	101	113	283	175	123
6.2	62	210	82	212	312	168	132	201	260	96	200	49	46	145	92	121	109	256	133	84
6.3	64	227	65	169	287	149	138	185	267	107	178	39	48	159	82	118	118	242	159	96
6.4	59	205	71	204	286	168	154	191	255	80	170	32	52	126	79	100	104	274	135	101
6.5	73	224	69	213	296	182	134	197	229	82	145	37	57	142	80	117	119	271	124	98
6.6	60	195	64	172	240	158	137	196	246	85	152	35	54	125	75	100	99	244	125	78
6.7	56	211	60	215	247	150	125	170	219	76	152	38	37	137	70	101	108	279	155	74
6.8	47	202	58	176	274	115	121	152	234	75	148	32	49	111	83	106	107	243	139	96
6.9	53	204	68	185	262	163	139	176	238	85	159	21	39	128	63	92	70	258	137	76
7	58	191	63	172	251	169	140	165	200	76	164	27	62	113	78	81	79	282	133	89
7.1	52	170	54	167	272	139	107	145	206	86	135	19	52	128	61	102	75	198	117	89
7.2	50	191	63	173	250	144	100	139	231	76	137	27	43	134	71	109	92	220	121	82
7.3	47	195	65	150	268	164	119	121	194	70	145	21	36	106	58	104	82	204	158	69
7.4	44	187	54	176	259	118	101	154	196	89	143	29	39	128	65	78	105	216	143	79
7.5	52	171	57	166	228	134	119	164	204	86	117	33	40	124	61	78	75	234	155	70
7.6	43	183	65	165	219	143	113	131	208	63	162	31	38	101	64	87	94	206	125	77
7.7	45	158	37	169	223	143	119	143	201	84	130	35	48	100	74	90	88	212	109	74
7.8	47	165	54	158	269	117	103	144	195	56	136	26	41	91	46	89	73	212	120	66
7.9	42	140	46	134	235	129	101	151	164	82	118	24	41	108	56	102	81	193	127	76
8	53	167	62	152	219	134	110	157	187	84	110	25	41	103	60	93	81	188	96	67
8.1	45	177	58	164	222	152	106	137	180	52	135	21	36	131	51	74	62	202	101	79
8.2	49	163	52	141	224	134	118	146	190	71	115	32	37	99	48	83	81	183	130	61
8.3	48	133	45	129	202	149	106	136	156	79	126	29	33	106	67	81	75	182	101	91
8.4	42	152	52	148	199	108	106	142	183	73	113	34	35	103	53	81	71	169	111	74
8.5	39	150	57	148	204	100	102	103	154	70	107	25	42	107	52	88	86	202	127	61
8.6	41	133	48	135	209	129	92	142	167	49	123	20	35	86	69	74	71	189	110	55
8.7	39	142	49	157	180	109	102	111	164	58	126	27	24	94	43	84	63	176	98	70
8.8	46	154	50	146	192	121	95	125	168	63	125	31	35	83	59	75	86	183	84	74
8.9	32	140	59	134	194	111	90	143	149	60	122	32	39	99	59	65	67	179	97	75
9	48	147	43	137	181	111	88	117	166	77	126	24	32	93	58	76	77	169	106	61
9.1	34	128	56	126	187	114	87	138	153	60	131	24	33	103	49	77	76	156	101	62
9.2	37	139	48	110	191	95	93	106	153	58	88	27	33	78	43	76	72	169	107	59
9.3	32	142	46	127	184	116	91	127	153	61	93	25	21	95	40	80	69	156	104	66
9.4	26	117	48	133	166	96	74	133	139	66	103	23	21	82	41	70	75	152	82	49
9.5	33	128	43	134	165	74	96	101	160	62	117	22	46	75	47	81	61	148	84	55
9.6	31	129	50	118	179	114	81	107	154	54	100	20	20	95	55	61	74	149	112	50
9.7	31	125	40	108	166	96	58	108	121	60	94	30	35	75	43	71	70	128	90	49
9.8	30	120	46	120	145	89	87	124	145	62	107	30	24	73	50	58	50	131	100	65
9.9	28	123	47	123	161	79	94	96	153	54	119	36	36	71	38	76	66	138	70	58
10	33	119	45	99	157	108	85	92	137	35	82	21	28	83	47	58	66	148	91	58
10.1	33	126	37	105	154	84	91	111	124	47	97	19	29	84	39	63	63	156	95	62
10.2	30	123	34	104	157	96	81	91	139	50	81	21	30	80	45	65	57	144	90	60
10.3	29	125	43	109	170	92	76	83	156	38	77	17	33	82	46	65	67	136	88	52
10.4	33	121	41	95	145	92	69	100	161	50	96	19	32	74	31	70	55	136	85	68
10.5	34	104	37	118	153	97	79	88	136	51	97	19	21	81	45	55	50	145	74	60
10.6	23	112	38	98	146	84	73	102	133	50	79	20	26	67	40	66	46	152	88	47
10.7	28	93	25	108	153	98	88	86	123	50	96	26	20	64	40	71	67	127	75	53
10.8	38	101	39	89	142	91	76	89	127	47	99	25	35	66	42	47	62	145	95	50
10.9	14	111	34	122	140	80	77	90	126	54	81	18	23	71	42	65	48	152	88	42
11	24	85	49	77	146	86	78	94	138	28	89	18	34	86	37	78	57	125	75	57
11.1	30	110	36	106	143	91	61	81	110	52	72	21	27	87	45	51	72	133	63	38
11.2	28	87	36	98	146	67	61	79	133	58	84	22	32	73	44	54	63	152	69	58
11.3	31	103	33	104	129	76	67	99	123	48	87	17	16	72	25	54	62	111	79	47
11.4	29	97	36	80	126	67	71	87	116	45	68	19	27	66	37	64	45	135	70	44
11.5	28	101	31	75	123	70	69	89	130	42	87	17	27	73	36	43	51	145	61	55
11.6	19	92	34	103	126	75	70	82	126	44	72	19	31	69	37	57	49	132	65	34
11.7	24	115	36	105	120	70	75	86	119	48	78	20	26	70	37	60	45	121	56	35
11.8	26	110	35	102	133	78	76	82	104	33	79	12	37	52	39	50	49	103	82	51
11.9	29	108	31	82	112	84	55	85	108	39	67	22	23	59	44	60	63	111	71	36
12	30	97	37	81	129	53	72	76	121	42	56	17	17	60	42	56	39	124	57	49
12.1	22	96	39	84	103	67	55	88	119	44	63	14	31	62	38	60	53	121	83	41
12.2	23	85	39	92	114	62	74	85	103	38	67	11	34	49	42	52	51	121	68	44
12.3	22	86	29	88	112	86	73	75	106	44	73	11	21	56	40	50	51	127	73	47
12.4	32	82	37	111	124	70	69	78	107	36	60	19	21	61	34	50	46	104	77	35
12.5	24	102	42	83	118	67	58	79	92	50	62	30	18	54	36	46	63	101	66	46
12.6	26	96	39	92	120	70	52	77	118	42	72	20	16	59	37	56	37	108	71	43
12.7	26	102	27	91	101	75	66	87	119	36	79	9	15	56	25	43	50	127	70	38
12.8	22	98	26	84	103	67	48	74	107	43	65	15	16	50	38	43	52	108	65	31
12.9	22	100	33	76	127	80	57	70	94	35	64	12	23	54	28	50	51	106	71	46
13	20	66	19	76	114	70	54	77	88	40	62	19	20	47	35	49	48	126	56	39
13.1	23	78	30	80	127	59	53	72	104	39	63	17	18	56	31	56	59	104	53	40
13.2	25	78	17	80	100	71	53	59	122	30	72	18	26	33	20	44	36	99	65	39
13.3	26	83	20	74	97	57	45	77	106	29	71	13	23	44	39	54	41	109	60	37
13.4	26	68	29	81	108	54	60	72	97	53	56	17	22	54	38	49	38	83	58	38
13.5	28	83	29	64	102	68	49	63	93	52	54	15	21	44	24	51	39	107	68	31
13.6	25	76	24	80	99	55	62	66	84	46	66	15	20	55	33	46	47	104	47	35
13.7	18	77	29	74	105	55	50	77	92	36	74	13	19	56	32	45	29	105	71	37
13.8	28	61	18	67	111	58	57	82	92	28	60	20	22	53	25	49	43	95	70	31
13.9	29	64	36	86	100	64	51	69	103	26	45	27	15	44	21	44	31	100	61	38
14	18	80	22	75	105	108	56	73	102	31	56	17	26	44	20	39	49	98	65	28
14.1	15	67	19	85	105	67	40	61	90	41	66	14	18	51	29	45	47	116	49	32
14.2	27	64	14	63	95	66	50	64	101	34	65	15	18	72	31	34	32	99	51	33
14.3	22	75	33	58	103	55	56	71	115	27	63	21	22	53	34	49	38	111	49	31
14.4	30	72	18	52	104	47	50	63	76	37	58	13	19	53	29	47	38	103	49	36
14.5	19	78	19	75	92	62	50	56	101	29	50	17	17	50	28	34	41	89	50	32
14.6	21	80	33	68	99	55	41	72	74	32	51	19	20	43	31	37	42	104	52	37
14.7	21	74	24	62	90	59	48	74	64	36	59	14	24	53	29	36	31	85	38	32
14.8	21	65	25	71	102	49	54	83	85	32	62	17	20	52	23	47	41	93	71	39
14.9	21	61	29	55	77	59	45	49	75	31	41	10	12	45	32	36	39	93	52	38
15	20	56	22	50	80	60	47	50	78	31	54	22	19	43	32	42	38	96	51	28
15.1	18	59	31	64	104	65	45	63	70	39	56	7	20	47	19	32	43	78	46	37
15.2	14	62	28	80	83	52	38	55	103	28	56	13	21	45	28	32	38	80	62	35
15.3	24	67	16	56	86	62	43	60	87	37	63	19	21	50	25	37	40	95	49	37
15.4	18	70	28	51	65	46	50	56	91	34	64	17	23	41	33	40	32	107	51	28
15.5	29	79	20	65	90	39	57	77	64	33	49	16	14	46	27	45	29	97	52	32
15.6	15	77	20	58	87	52	40	57	80	33	58	14	16	53	28	39	30	92	56	32
15.7	16	66	31	67	78	51	40	63	88	20	45	13	20	46	27	32	37	87	37	38
15.8	11	65	25	60	70	50	46	66	73	28	53	11	14	56	24	46	37	78	35	31
15.9	18	62	24	58	75	41	48	54	64	23	41	18	10	46	25	30	26	96	36	29
16	20	69	28	64	82	55	33	65	68	30	46	18	21	32	38	42	32	81	51	22
16.1	20	59	27	52	74	42	44	52	85	38	54	16	21	49	23	38	37	72	51	20
16.2	14	70	21	67	70	44	37	50	61	26	46	15	7	36	37	36	29	84	57	31
16.3	12	59	24	62	77	56	34	51	84	18	43	9	24	44	20	38	31	78	51	35
16.4	11	64	20	57	70	53	43	46	75	30	51	14	22	32	24	27	33	82	53	21
16.5	14	62	18	46	94	47	39	65	87	33	53	13	18	41	20	48	34	63	32	32
16.6	17	64	25	62	76	47	41	52	62	18	43	11	15	45	25	31	31	86	41	21
16.7	14	59	19	52	64	38	35	47	71	29	50	23	18	27	18	38	25	64	45	26
16.8	15	56	22	56	81	52	39	47	64	21	49	13	12	28	20	27	29	70	40	31
16.9	16	58	22	68	74	30	33	52	86	32	52	16	21	43	32	40	25	91	49	25
17	15	54	21	51	76	44	58	54	65	31	41	16	16	50	24	30	37	61	41	29
17.1	19	73	25	46	75	54	46	65	66	33	41	12	15	44	24	39	29	61	31	32
17.2	16	77	14	52	76	40	30	51	77	18	51	9	17	34	28	35	34	73	40	22
17.3	17	51	22	58	75	39	43	52	69	30	50	10	16	33	21	25	32	82	38	26
17.4	19	70	26	48	61	39	34	49	70	28	51	15	9	42	21	26	29	75	37	24
17.5	15	54	22	51	73	36	33	54	67	28	51	13	18	40	20	35	26	70	36	27
17.6	17	55	27	54	65	39	43	54	79	40	37	13	11	38	21	32	36	82	32	27
17.7	15	61	13	55	67	40	46	47	62	24	50	8	20	41	15	39	30	64	48	18
17.8	16	64	22	51	97	38	25	46	75	23	42	17	22	32	22	43	33	72	45	24
17.9	11	50	16	62	70	49	50	39	63	27	39	13	8	34	25	34	27	77	35	28
18	17	41	20	42	71	40	25	50	59	23	39	17	14	23	22	35	36	63	36	25
18.1	12	58	19	50	73	31	38	63	67	33	45	12	17	32	16	30	25	63	37	24
18.2	27	55	21	44	75	51	31	36	77	34	49	7	15	35	27	15	31	66	51	22
18.3	16	52	18	57	60	34	29	47	70	25	37	11	18	52	19	26	25	74	44	33
18.4	12	52	17	49	69	38	38	55	74	26	45	14	12	35	20	37	24	61	36	21
18.5	9	48	19	53	68	32	39	54	71	26	37	11	20	35	18	28	31	77	38	26
18.6	10	45	13	41	86	31	34	42	59	21	40	14	11	50	26	25	26	62	38	25
18.7	15	49	24	56	80	42	32	62	72	16	38	18	14	35	22	36	33	83	41	21
18.8	11	46	21	49	74	46	31	34	51	17	37	10	15	23	26	35	28	60	35	15
18.9	31	50	17	38	68	31	32	52	62	37	37	10	26	36	23	36	24	56	53	27
19	16	58	27	32	63	42	33	46	74	37	37	13	11	29	22	20	24	65	38	18
19.1	20	47	10	43	61	38	40	45	63	26	42	17	18	37	23	27	28	67	35	25
19.2	13	49	22	42	69	37	28	44	61	24	35	12	16	30	24	31	25	75	25	17
19.3	24	42	15	40	68	26	43	48	63	21	35	15	10	38	31	26	29	66	43	20
19.4	16	47	16	45	65	46	39	41	51	21	35	14	15	39	15	31	25	51	36	22
19.5	15	44	19	45	62	50	26	38	68	25	35	12	18	33	23	20	28	80	30	24
19.6	18	40	19	44	66	48	28	60	66	20	29	13	15	41	22	34	30	48	38	28
19.7	11	48	24	44	65	36	35	32	51	20	41	11	13	28	18	31	22	53	34	23
19.8	12	45	20	45	57	45	32	53	52	22	44	15	15	39	14	31	29	61	37	22
19.9	17	60	19	35	59	45	42	38	62	23	48	9	14	26	12	24	25	48	35	25
20	15	40	18	39	55	32	26	47	50	28	32	15	9	39	14	22	27	78	30	13
20.1	14	39	15	49	56	44	26	35	46	24	50	6	10	39	19	38	28	49	22	16
20.2	12	39	20	40	49	33	29	46	55	20	33	16	12	42	20	22	25	61	32	36
20.3	16	38	6	44	68	27	30	45	54	20	36	19	14	37	24	31	18	61	47	21
20.4	14	49	19	44	62	29	33	33	41	16	38	14	10	34	23	24	38	61	37	23
20.5	13	35	13	43	55	37	23	38	61	33	30	15	12	27	15	35	21	58	38	24
20.6	25	44	24	46	54	32	44	44	51	21	34	16	18	32	17	31	27	60	38	22
20.7	10	40	19	35	53	41	39	44	56	25	49	10	14	22	26	18	25	59	41	28
20.8	14	40	18	41	54	25	32	49	52	20	43	11	9	35	18	25	28	52	30	16
20.9	17	49	22	47	65	35	33	32	62	27	28	4	11	31	21	19	32	69	42	20
21	15	52	17	48	48	32	24	30	79	14	26	20	12	31	10	27	27	59	23	24
21.1	11	38	17	30	53	27	25	29	60	23	27	12	17	28	13	25	30	46	31	23
21.2	14	42	15	40	53	36	33	45	52	21	30	11	7	25	22	25	27	44	41	22
21.3	14	47	20	28	52	28	29	35	40	22	33	9	12	26	33	28	26	48	34	13
21.4	11	40	16	31	49	43	30	37	50	16	35	10	21	37	17	40	21	63	23	24
21.5	9	37	15	44	52	22	24	43	50	25	25	16	17	29	18	32	24	48	37	21
21.6	13	32	12	30	51	33	26	36	50	27	31	7	10	26	18	34	20	54	41	17
21.7	7	31	17	49	45	33	29	27	39	9	26	6	19	30	15	30	31	47	34	21
21.8	16	40	10	34	46	33	32	53	53	14	34	12	11	29	13	20	29	68	45	18
21.9	22	45	17	42	44	30	26	41	49	23	33	14	13	26	13	27	17	53	42	24
22	15	41	13	36	52	30	33	29	49	13	46	16	9	34	23	35	15	46	35	15
22.1	15	35	13	29	59	30	36	36	52	20	39	8	9	35	16	32	19	51	36	23
22.2	9	36	14	39	47	27	18	35	47	13	34	11	10	24	21	25	33	64	25	20
22.3	11	34	17	40	49	41	18	42	43	20	25	15	10	23	15	20	15	68	40	22
22.4	12	45	19	42	66	25	25	29	42	17	36	14	17	24	18	25	19	51	38	20
22.5	13	38	8	29	53	33	32	34	51	19	45	9	13	27	21	17	26	53	27	29
22.6	15	47	16	38	45	38	21	38	50	18	25	10	13	32	21	23	21	56	35	27
22.7	6	30	12	31	55	29	26	28	47	22	33	12	3	22	20	26	20	43	47	17
22.8	13	41	11	43	41	23	27	35	42	12	29	7	16	31	15	33	26	52	20	20
22.9	16	54	11	33	59	29	28	34	54	16	40	15	10	22	20	30	19	57	24	25
23	8	33	14	39	52	30	22	28	45	25	22	9	23	26	18	19	22	46	29	22
23.1	7	42	15	42	52	20	24	32	49	11	35	7	13	16	20	26	24	40	28	24
23.2	4	28	19	29	53	26	19	40	33	17	31	12	18	22	14	25	24	47	27	26
23.3	9	40	11	38	54	26	28	41	50	26	32	9	14	34	14	32	16	54	32	26
23.4	9	44	14	36	53	41	24	29	45	18	19	8	13	25	13	29	20	54	30	23
23.5	10	41	10	41	59	30	25	33	49	19	31	8	20	26	12	24	24	46	27	17
23.6	8	30	24	41	55	29	26	25	44	22	43	10	10	29	16	41	21	56	22	19
23.7	10	30	16	38	59	24	24	32	47	19	26	7	13	30	14	23	13	46	32	15
23.8	17	46	18	33	43	39	21	23	45	12	32	5	10	25	21	25	32	47	24	21
23.9	12	33	16	27	55	30	26	20	39	23	36	18	8	22	10	33	28	38	30	13
24	10	35	22	28	45	27	32	37	40	14	37	8	11	24	21	18	13	41	25	16
24.1	10	34	9	37	31	22	22	35	48	17	27	6	7	28	18	26	18	56	22	14
24.2	12	32	14	43	30	33	27	29	40	15	31	9	12	29	10	19	25	52	23	12
24.3	8	33	10	37	49	26	28	25	52	22	13	10	12	23	16	29	27	45	30	18
24.4	14	41	14	35	35	21	22	20	43	19	27	8	17	33	17	27	17	42	28	23
24.5	12	39	12	39	40	22	27	31	45	14	28	7	12	29	9	20	12	49	28	28
24.6	14	30	11	32	44	27	24	28	43	15	14	8	6	22	14	15	28	43	21	19
24.7	8	36	12	40	49	31	40	41	42	20	36	8	10	22	14	24	36	47	28	14
24.8	7	29	17	21	48	30	22	30	37	16	34	8	13	22	13	20	23	44	25	24
24.9	11	30	8	35	41	27	28	22	49	16	37	17	13	22	22	15	14	50	18	19
25	10	34	10	35	46	40	19	28	38	14	32	14	10	18	16	18	18	54	27	20
25.1	6	30	11	34	50	29	24	20	50	19	29	6	15	20	13	24	19	49	28	25
25.2	9	37	23	35	49	30	34	20	41	20	34	8	13	28	17	22	21	35	23	18
25.3	15	32	19	40	46	23	18	45	36	21	39	12	11	23	14	18	20	36	27	19
25.4	18	23	15	27	34	28	23	33	47	20	29	8	11	21	20	21	18	53	19	17
25.5	11	34	11	30	38	23	22	40	35	16	24	15	14	19	6	20	15	47	18	20
25.6	9	31	15	40	49	36	23	36	29	16	27	6	12	28	11	24	22	52	27	17
25.7	9	30	11	33	53	29	21	40	36	22	30	11	11	17	14	22	30	52	22	25
25.8	12	32	9	45	42	23	27	49	36	19	24	9	9	24	14	17	14	57	25	19
25.9	9	37	13	30	41	26	24	33	38	17	21	3	12	24	11	15	17	46	24	10
26	11	26	18	33	33	26	28	28	29	16	26	11	4	15	11	23	24	42	33	15
26.1	10	34	7	26	36	16	26	20	36	15	25	8	8	22	10	17	17	42	15	13
26.2	6	31	12	36	42	26	20	32	35	25	23	12	8	28	19	25	21	51	30	24
26.3	6	30	11	30	41	22	15	23	30	16	36	5	8	24	11	25	16	39	26	21
26.4	11	36	9	25	44	10	23	25	38	24	25	4	12	25	15	16	21	39	27	14
26.5	10	26	15	37	45	22	21	37	28	18	27	13	11	23	11	22	19	38	25	16
26.6	10	25	15	25	41	21	19	21	37	18	25	6	12	18	15	20	23	33	21	12
26.7	8	26	14	24	36	25	38	34	43	12	32	10	8	23	19	19	20	53	29	20
26.8	3	28	16	22	31	26	16	42	38	22	23	4	10	28	23	21	17	46	20	13
26.9	11	27	6	32	36	16	28	30	28	26	23	12	10	21	18	26	19	37	34	23
27	9	30	11	31	31	33	18	20	43	17	24	9	8	32	20	13	19	57	25	21
27.1	12	39	11	35	33	19	22	30	35	10	18	7	8	27	20	21	25	43	23	26
27.2	8	34	18	42	48	22	23	24	37	17	41	15	10	26	11	17	17	36	24	19
27.3	13	20	11	20	55	16	18	23	35	8	18	10	10	17	18	24	8	52	20	14
27.4	8	24	9	29	39	26	21	25	37	13	24	13	13	17	12	22	16	38	20	16
27.5	6	24	8	30	40	22	18	36	39	11	23	11	5	19	8	20	18	28	25	22
27.6	13	34	7	35	35	21	23	21	29	10	22	7	10	19	13	25	18	36	28	10
27.7	12	28	9	20	44	29	19	27	24	17	32	6	14	18	11	13	19	36	14	12
27.8	10	24	10	21	41	19	17	25	37	18	23	6	12	24	10	22	15	41	21	15
27.9	7	21	15	34	36	15	13	25	48	21	30	8	14	22	19	21	16	40	12	17
28	9	29	14	32	33	30	22	25	38	14	19	7	3	29	6	18	17	41	23	17
28.1	12	29	11	27	41	22	21	25	33	14	22	6	9	22	9	16	13	29	21	22
28.2	10	42	6	27	45	31	17	33	30	16	34	8	7	21	14	17	17	40	24	15
28.3	5	32	13	33	39	24	16	36	31	7	22	9	10	9	14	22	18	42	25	14
28.4	14	25	12	24	38	20	20	24	34	13	28	10	10	18	8	23	18	51	18	17
28.5	3	33	11	44	38	23	19	23	34	26	22	7	6	25	13	10	18	40	15	14
28.6	7	24	16	21	43	32	20	30	25	16	28	15	13	24	17	25	16	32	32	17
28.7	11	19	10	31	34	16	19	29	34	15	28	8	14	16	20	23	16	33	20	11
28.8	7	27	16	23	49	21	15	23	40	13	25	8	7	21	10	18	15	46	26	10
28.9	7	22	10	39	27	18	14	23	30	15	24	13	8	25	17	26	21	45	23	13
29	5	29	8	24	32	26	30	28	36	11	22	8	11	26	10	17	23	43	24	12
29.1	9	35	5	28	36	10	19	30	31	19	20	8	16	22	6	16	19	38	14	22
29.2	9	24	13	30	33	21	24	35	24	14	24	9	1	19	19	16	13	46	26	16
29.3	7	42	13	25	36	17	17	28	35	16	27	6	7	20	11	9	18	29	21	13
29.4	7	28	9	28	34	22	21	16	19	18	34	8	6	15	15	13	11	33	20	16
29.5	11	24	12	22	34	23	17	25	43	16	18	14	13	20	17	24	18	39	19	13
29.6	4	27	12	35	39	21	18	34	38	12	17	4	7	26	13	14	17	38	26	7
29.7	10	28	6	28	37	13	22	33	33	15	15	4	7	22	11	25	10	43	19	9
29.8	16	34	21	30	39	19	19	24	39	15	19	10	9	27	14	15	17	36	21	15
29.9	11	25	11	20	31	16	18	24	30	8	33	11	11	20	15	13	18	38	15	11
30	12	35	12	32	44	14	27	29	38	11	23	10	7	18	12	21	17	27	22	15

## Sheet: LOT 3
LOT 3
	DL Intensity
	#1	#2	#3	#4	#5	#6	#7	#8	#9	#10	#11	#12	#13	#14	#15	#16	#17	#18	#19	#20
Time (s)	Counts/s	Counts/s	Counts/s	Counts/s	Counts/s	Counts/s	Counts/s	Counts/s	Counts/s	Counts/s	Counts/s	Counts/s	Counts/s	Counts/s	Counts/s	Counts/s	Counts/s	Counts/s	Counts/s	Counts/s
0.1	16124	20878	233	2518	26795	2373	6325	1000	3266	5051	10384	540	1149	9343	1035	746	383	857	13999	8423
0.2	11821	15092	179	1879	19613	1811	4818	778	2575	3674	8162	433	837	6989	811	629	315	746	10676	6169
0.3	9181	11665	136	1562	14994	1492	3814	641	2057	2857	6619	376	612	5446	640	497	303	684	8363	4863
0.4	7285	9219	132	1215	11776	1200	3147	566	1831	2269	5559	301	570	4367	566	457	265	575	6785	3829
0.5	6189	7625	126	1019	9890	978	2590	484	1467	1894	4668	269	491	3579	473	403	217	525	5645	3160
0.6	5146	6563	91	869	8350	856	2208	495	1236	1628	4087	237	414	3016	365	351	195	464	4954	2639
0.7	4622	5380	98	790	7179	763	1926	379	1067	1349	3483	195	357	2612	361	293	161	429	4294	2355
0.8	3895	4625	81	668	6306	665	1666	350	960	1258	2962	214	298	2302	314	273	159	382	3713	2005
0.9	3444	4134	69	639	5599	608	1458	330	870	1104	2869	137	271	2078	270	252	151	433	3298	1787
1	3024	3727	76	556	4949	566	1295	283	786	989	2487	150	270	1834	259	256	147	365	2984	1625
1.1	2769	3169	63	493	4411	519	1219	272	736	854	2232	146	187	1724	229	188	149	350	2713	1445
1.2	2386	2952	62	420	4034	476	1106	243	656	796	2078	137	179	1483	211	190	126	381	2405	1324
1.3	2163	2713	51	395	3560	423	1015	225	625	724	1939	115	204	1346	196	190	124	330	2293	1175
1.4	2033	2433	59	404	3275	392	967	204	611	664	1696	114	159	1204	189	174	108	307	2095	1092
1.5	1811	2294	43	394	2998	369	877	248	544	600	1675	111	145	1115	175	150	102	295	1856	1062
1.6	1814	2057	45	357	2723	330	797	224	516	579	1609	106	130	1088	172	176	109	284	1804	951
1.7	1548	1920	34	304	2533	330	776	170	417	554	1416	94	139	984	147	142	107	245	1646	839
1.8	1465	1747	39	324	2364	309	667	167	418	520	1304	86	113	913	141	142	82	266	1612	874
1.9	1353	1603	41	290	2151	260	660	144	404	454	1259	86	115	841	143	131	87	227	1442	809
2	1297	1606	39	258	2089	273	588	138	416	436	1176	71	110	776	132	116	62	234	1380	721
2.1	1215	1441	30	266	1849	277	616	146	402	369	1103	85	99	788	114	133	95	230	1280	692
2.2	1101	1403	46	257	1743	240	503	131	366	383	1153	76	94	685	133	117	87	208	1240	638
2.3	1048	1291	31	210	1666	282	520	144	346	371	1065	50	82	669	101	113	80	191	1119	589
2.4	979	1233	38	198	1698	213	502	130	331	344	998	80	96	614	91	105	80	216	1083	577
2.5	918	1104	23	192	1477	210	467	106	291	344	910	65	78	589	80	112	72	192	963	531
2.6	869	1072	26	209	1409	197	474	115	328	302	912	67	65	562	100	93	76	200	968	543
2.7	865	1045	27	203	1286	167	424	137	277	306	839	56	65	507	80	97	75	192	874	492
2.8	764	965	25	164	1250	164	413	94	270	269	834	57	59	516	95	86	73	169	858	470
2.9	709	893	24	161	1203	205	409	95	256	267	764	67	62	506	98	85	65	154	796	430
3	651	915	26	143	1131	176	391	109	264	270	759	51	66	472	81	72	57	160	786	385
3.1	656	852	32	160	1098	162	391	109	228	237	690	41	72	428	79	77	66	117	709	358
3.2	622	862	30	127	1023	180	328	87	235	233	666	59	71	436	76	80	59	124	731	378
3.3	594	802	28	136	1026	145	310	95	233	209	627	37	69	426	64	71	68	146	708	359
3.4	563	735	24	144	967	149	296	91	226	224	584	50	55	363	62	66	50	173	683	374
3.5	562	762	20	157	919	146	305	91	204	192	565	43	46	368	61	90	63	143	605	345
3.6	500	675	29	107	894	134	276	70	197	206	526	42	49	394	57	65	66	121	577	336
3.7	510	666	22	126	849	115	285	91	184	187	536	49	53	320	48	85	60	130	555	320
3.8	503	638	15	112	799	128	271	72	179	182	505	46	47	329	56	45	62	115	574	301
3.9	464	582	15	118	780	128	280	77	169	179	537	37	45	340	54	67	57	117	577	283
4	483	564	23	102	827	139	249	72	204	165	482	33	55	308	59	62	51	112	481	272
4.1	447	580	22	119	700	115	256	77	173	162	483	44	45	306	51	65	32	135	492	250
4.2	401	525	26	107	697	126	207	66	197	151	449	39	33	301	52	69	47	94	490	272
4.3	392	521	21	94	693	130	216	75	180	162	442	41	34	300	58	56	62	100	473	225
4.4	376	534	20	113	695	107	226	70	153	148	424	37	34	252	33	34	31	114	424	253
4.5	388	480	19	86	709	98	224	78	179	148	391	38	36	256	58	59	40	103	436	232
4.6	382	467	13	116	613	95	212	58	140	134	399	35	34	258	46	59	50	105	457	228
4.7	332	461	20	82	586	99	234	69	133	149	381	34	35	256	44	44	41	119	373	196
4.8	327	419	23	105	551	95	191	58	161	137	386	35	25	237	42	66	42	108	408	212
4.9	357	431	18	98	535	94	197	64	140	133	348	40	39	265	50	47	38	108	398	199
5	336	452	13	100	553	106	210	56	138	135	370	31	36	252	49	50	35	98	368	194
5.1	287	423	18	81	531	97	173	54	127	128	338	21	37	204	46	57	37	94	358	190
5.2	290	414	14	106	506	88	166	54	115	95	331	31	36	219	47	67	45	92	370	194
5.3	276	390	14	73	471	98	163	69	136	126	352	40	36	236	35	53	31	79	344	182
5.4	266	375	15	65	491	86	167	54	128	106	306	37	21	206	46	45	45	91	326	193
5.5	248	331	17	77	444	86	143	60	113	113	359	22	29	187	36	38	34	78	284	179
5.6	252	354	13	78	448	89	131	45	132	104	299	21	27	176	28	40	45	78	340	184
5.7	260	316	13	63	432	69	163	48	105	92	279	25	22	184	43	43	40	82	297	167
5.8	288	317	15	62	445	84	143	38	112	96	279	19	20	187	37	40	32	90	278	181
5.9	242	308	12	74	454	75	134	49	127	105	278	26	33	180	31	40	35	65	286	148
6	237	293	11	77	414	83	149	43	150	99	284	29	27	184	32	45	24	100	261	161
6.1	228	300	19	61	452	80	135	39	128	93	256	27	19	189	35	35	26	80	265	167
6.2	235	273	19	67	405	81	129	48	123	92	265	21	23	197	34	35	26	94	274	177
6.3	213	266	15	55	364	79	118	45	113	107	240	38	14	165	31	31	33	76	251	139
6.4	199	312	8	53	366	69	133	58	114	98	255	28	27	147	27	43	49	84	284	141
6.5	194	296	12	75	371	72	131	43	108	86	241	31	26	151	30	40	29	72	243	118
6.6	200	246	8	49	371	78	117	37	108	93	269	20	23	199	19	48	26	55	209	142
6.7	198	265	6	59	379	74	124	37	100	69	224	27	22	150	18	31	32	65	234	131
6.8	195	249	19	55	339	68	108	49	106	78	239	42	11	129	42	38	28	66	226	124
6.9	201	259	11	55	327	48	133	43	92	79	235	28	25	145	31	31	35	58	210	128
7	190	270	7	61	331	74	108	37	86	74	217	28	23	150	31	40	32	67	227	119
7.1	181	235	13	49	341	69	100	32	101	82	248	18	18	136	30	39	35	60	232	130
7.2	172	252	21	56	326	58	105	36	89	69	250	22	12	124	35	38	30	79	222	108
7.3	193	243	15	55	340	63	90	33	77	75	193	21	15	141	28	37	30	67	222	127
7.4	154	254	15	50	323	58	102	36	85	81	195	21	23	143	26	40	23	64	238	124
7.5	178	224	4	39	313	61	115	34	101	79	210	21	23	124	23	39	30	50	202	106
7.6	161	235	13	49	286	65	97	35	83	74	207	18	16	138	21	37	22	59	212	101
7.7	157	216	18	60	300	48	93	42	86	60	176	18	17	119	21	36	31	64	205	106
7.8	139	217	15	40	282	49	92	43	100	80	186	29	18	116	16	35	24	48	172	102
7.9	148	239	12	38	288	57	86	20	71	69	186	22	9	125	24	35	24	58	183	112
8	171	215	8	41	298	62	93	37	89	63	177	23	19	104	18	38	33	61	176	102
8.1	161	179	8	40	255	63	79	39	87	65	179	25	19	117	19	30	27	57	175	100
8.2	155	193	12	48	277	42	77	24	72	68	161	28	15	129	23	22	26	54	185	107
8.3	154	175	11	38	258	54	91	42	74	80	155	15	17	100	30	31	30	62	181	73
8.4	145	199	17	48	262	44	78	30	76	50	153	21	26	111	24	32	22	51	163	85
8.5	146	182	13	39	235	63	86	37	87	59	179	16	19	107	28	33	19	50	210	100
8.6	133	154	8	42	257	52	70	23	90	55	152	16	18	98	27	30	19	51	181	104
8.7	125	183	8	33	215	49	84	30	81	62	173	15	12	99	14	30	20	58	166	98
8.8	134	188	8	35	229	58	92	38	82	52	162	13	15	93	13	26	26	79	133	97
8.9	141	188	13	35	198	47	63	31	68	50	180	15	16	103	23	25	23	49	176	108
9	146	185	9	46	204	52	82	28	67	44	156	16	24	110	28	36	21	53	134	79
9.1	128	171	8	25	202	49	73	38	73	40	126	18	19	88	14	28	18	66	165	91
9.2	126	178	6	30	230	35	73	34	61	44	146	24	18	80	21	33	18	42	157	91
9.3	127	162	12	43	223	37	68	31	60	57	132	25	17	113	17	38	19	51	157	86
9.4	121	171	14	29	237	52	59	20	58	45	137	17	25	93	23	22	34	52	130	89
9.5	121	169	10	28	175	42	76	21	60	55	145	15	17	75	17	18	16	44	135	98
9.6	109	147	5	41	211	43	58	27	60	55	151	10	19	96	25	30	21	41	118	86
9.7	110	142	12	36	202	40	91	30	60	43	143	13	11	88	25	31	17	47	120	86
9.8	111	179	10	41	194	55	71	30	62	46	135	13	15	85	16	24	24	52	147	87
9.9	118	162	7	39	161	52	84	27	84	52	131	18	7	73	21	19	24	58	150	80
10	82	169	11	33	190	41	73	26	73	45	138	16	16	103	17	20	17	41	161	89
10.1	106	166	8	31	172	34	58	19	53	37	143	14	12	76	15	15	20	39	126	76
10.2	113	134	6	35	169	43	75	30	87	50	122	20	7	86	14	21	15	40	130	63
10.3	88	140	6	28	176	35	61	20	56	50	111	13	17	82	17	27	18	36	131	65
10.4	88	140	8	37	171	40	66	15	73	44	144	10	12	82	21	24	20	53	116	87
10.5	88	145	7	36	163	41	48	27	54	45	111	16	10	66	16	28	25	48	124	81
10.6	93	126	9	33	162	45	47	20	59	56	112	15	9	90	14	28	18	47	108	79
10.7	109	136	6	30	166	41	72	21	47	41	131	19	13	85	20	13	16	44	133	66
10.8	83	134	8	30	150	33	61	28	55	51	109	16	18	80	23	21	22	36	114	59
10.9	102	145	8	25	157	36	79	25	62	43	121	19	10	76	24	19	18	51	109	75
11	97	140	5	24	157	43	55	33	64	40	128	17	8	85	15	18	18	39	103	62
11.1	81	126	10	31	164	42	65	14	67	30	114	17	12	61	23	22	20	47	103	68
11.2	102	138	10	38	149	42	61	21	65	38	108	14	11	66	18	20	19	47	134	68
11.3	103	124	9	31	145	29	63	24	62	50	122	15	16	87	15	22	20	40	115	53
11.4	101	106	9	21	158	40	43	16	59	34	107	10	15	62	15	24	16	41	122	51
11.5	94	116	5	22	170	28	72	18	44	37	100	14	10	74	22	18	25	45	103	54
11.6	87	132	5	32	136	34	43	19	42	37	100	10	9	77	21	24	15	36	107	72
11.7	81	103	5	27	161	38	52	24	50	35	108	19	7	66	24	17	13	45	94	63
11.8	84	102	5	22	158	30	54	27	50	27	105	10	8	73	18	22	11	33	118	58
11.9	76	127	9	29	147	27	51	27	43	40	92	12	10	80	17	22	11	37	110	47
12	81	113	5	28	136	38	49	20	49	32	114	12	18	61	15	16	14	37	114	54
12.1	78	118	7	19	158	32	46	27	58	40	100	18	8	79	13	14	18	45	81	61
12.2	71	125	5	25	124	30	46	25	60	36	107	18	10	66	11	20	16	43	109	51
12.3	73	114	3	27	150	42	48	20	49	37	94	15	9	52	12	19	17	47	85	59
12.4	71	110	12	26	137	27	51	20	53	41	83	7	15	72	22	22	19	45	108	48
12.5	74	98	8	35	137	35	44	24	50	38	97	15	11	58	17	15	10	39	76	57
12.6	86	95	8	24	141	28	40	22	36	29	95	18	8	61	18	16	18	39	88	49
12.7	83	101	8	33	138	28	34	20	46	40	102	13	7	62	13	16	20	42	89	53
12.8	74	112	5	25	121	26	44	19	49	36	97	15	5	58	19	20	19	34	81	62
12.9	78	96	6	18	118	37	36	28	41	35	67	17	13	58	17	17	12	46	77	64
13	76	83	7	26	145	25	41	28	44	44	107	6	15	59	19	17	20	42	68	47
13.1	71	102	10	21	131	28	45	20	47	31	91	17	12	63	16	17	13	37	82	49
13.2	65	97	6	20	130	22	33	14	46	31	76	10	12	57	13	22	16	36	74	48
13.3	70	97	3	21	123	21	42	21	48	24	98	19	3	62	12	26	15	27	85	52
13.4	84	96	12	33	114	27	37	24	40	34	77	6	12	74	10	14	17	39	88	47
13.5	85	89	9	19	122	37	45	17	48	24	80	13	13	48	8	25	14	36	82	60
13.6	53	95	6	18	113	24	43	23	46	26	56	13	7	47	18	12	17	51	86	54
13.7	88	93	5	24	127	22	44	12	42	31	95	11	8	63	14	16	17	37	82	49
13.8	69	99	5	17	138	30	43	21	49	29	88	14	17	50	11	16	12	36	83	33
13.9	71	86	7	21	117	27	49	16	52	26	84	10	9	63	10	16	9	41	56	50
14	61	95	7	22	106	37	33	13	40	24	82	14	8	44	8	27	16	30	71	55
14.1	62	87	9	18	108	20	43	14	47	26	74	10	6	45	15	15	13	37	85	39
14.2	71	94	7	25	113	28	37	16	48	27	80	9	14	56	13	17	19	24	70	46
14.3	65	84	7	26	107	26	37	15	30	24	81	6	5	55	12	23	18	37	95	40
14.4	70	86	9	13	122	28	31	19	43	24	78	14	7	52	12	19	9	46	65	42
14.5	57	65	9	20	106	21	26	15	32	22	96	7	10	54	9	23	18	27	69	34
14.6	60	78	4	19	103	35	36	12	32	25	67	12	14	54	11	12	12	25	55	53
14.7	59	82	7	20	109	27	33	29	48	29	72	9	11	48	12	16	19	33	77	42
14.8	55	78	4	13	129	27	28	10	30	29	60	8	10	50	13	21	12	34	68	51
14.9	55	75	10	17	118	31	35	14	50	24	72	13	8	52	8	12	15	45	63	38
15	61	79	7	21	87	37	31	21	30	26	69	10	7	52	12	17	9	40	71	43
15.1	52	78	8	16	91	32	47	17	46	13	96	9	8	44	4	14	13	35	75	30
15.2	50	94	11	27	82	31	23	16	45	20	85	19	7	53	4	16	10	26	74	52
15.3	52	75	10	20	116	21	38	14	38	19	71	12	9	35	9	13	14	47	68	35
15.4	54	78	7	18	110	23	25	16	38	27	64	11	4	37	14	22	13	22	68	34
15.5	41	80	3	14	87	28	34	14	43	31	69	13	8	52	15	17	12	22	78	46
15.6	53	76	4	27	82	23	45	13	33	21	73	11	12	45	10	26	16	32	68	45
15.7	69	66	7	27	81	27	30	20	34	28	76	10	3	51	12	16	8	34	56	44
15.8	53	77	8	27	106	24	40	12	43	18	69	16	6	48	8	16	19	43	61	49
15.9	44	80	7	16	105	20	45	19	33	23	73	8	12	48	11	8	18	31	58	46
16	55	74	6	13	83	19	32	28	32	17	72	8	11	35	8	14	10	37	64	37
16.1	51	100	4	18	99	21	27	19	37	26	56	6	7	44	16	8	7	32	72	33
16.2	51	68	7	17	99	14	26	20	32	23	57	5	3	56	10	11	8	38	55	47
16.3	62	71	9	14	95	21	30	9	33	25	58	8	10	34	9	22	14	37	73	35
16.4	50	77	4	22	90	30	42	19	40	19	64	9	8	43	9	23	9	31	58	36
16.5	57	63	6	17	96	18	28	19	34	24	70	7	12	39	14	19	17	41	65	40
16.6	61	69	8	23	75	22	41	11	32	25	53	13	1	32	11	17	15	28	68	35
16.7	45	69	6	11	88	27	31	25	32	20	76	9	5	37	7	13	17	23	68	45
16.8	45	58	7	15	81	21	37	21	31	23	69	9	7	47	12	13	12	33	55	28
16.9	50	64	5	17	72	31	24	12	27	19	64	9	13	38	7	10	18	37	48	40
17	51	69	3	18	82	27	28	9	39	27	66	11	12	36	7	24	17	30	48	43
17.1	52	65	4	15	81	21	33	12	30	29	76	14	9	33	7	7	13	24	55	40
17.2	53	81	4	17	85	22	39	22	35	20	64	8	8	40	8	16	14	38	64	34
17.3	44	71	6	19	83	17	23	20	47	17	70	7	6	51	14	17	9	24	53	37
17.4	52	71	8	12	66	24	27	15	32	16	51	7	7	35	10	16	13	38	76	27
17.5	54	58	8	16	67	19	28	15	18	24	54	10	9	28	10	14	13	34	57	46
17.6	35	63	4	25	68	29	20	14	32	19	60	14	9	40	15	23	7	28	43	29
17.7	42	53	7	15	68	15	23	17	32	20	68	10	13	31	12	13	17	32	59	35
17.8	48	61	8	15	90	26	31	19	33	18	58	13	9	39	8	12	9	22	49	34
17.9	46	65	2	13	77	17	33	18	27	15	53	4	7	34	14	13	7	32	62	32
18	43	66	4	10	63	15	25	14	43	16	47	6	6	47	13	16	5	30	54	30
18.1	44	59	3	10	77	18	35	14	38	15	55	7	9	28	18	16	17	32	49	29
18.2	54	46	7	11	69	17	33	12	26	15	39	12	9	45	4	13	14	30	64	43
18.3	53	58	4	19	79	16	32	13	34	14	58	9	11	38	7	11	16	31	51	33
18.4	42	55	10	11	75	16	24	18	38	24	73	13	15	34	11	12	11	36	57	39
18.5	42	56	11	23	62	18	26	14	23	16	62	7	6	36	10	11	9	38	50	25
18.6	34	71	3	20	61	16	31	12	23	17	48	7	5	29	4	15	19	34	44	37
18.7	31	57	9	7	76	15	31	13	24	20	60	5	15	40	14	17	10	20	48	33
18.8	50	69	6	17	65	19	25	15	29	22	55	6	8	39	9	11	12	31	53	33
18.9	54	59	5	18	73	16	23	16	27	19	47	11	9	30	10	15	7	29	42	40
19	43	56	9	14	69	22	16	12	36	19	61	7	13	36	9	14	10	35	40	32
19.1	41	75	6	18	68	24	29	13	23	20	42	9	6	40	9	14	11	21	25	40
19.2	38	63	7	11	68	29	25	16	23	17	69	6	12	38	9	7	19	30	48	32
19.3	39	52	6	19	58	24	21	10	29	22	48	7	13	32	11	8	15	23	46	37
19.4	39	52	6	14	53	17	30	9	35	21	46	9	11	24	7	15	7	24	56	32
19.5	46	60	3	12	54	22	13	19	32	16	59	9	13	31	10	13	9	21	47	21
19.6	31	42	6	7	71	23	25	10	32	20	45	3	13	30	13	9	13	29	40	33
19.7	43	51	9	15	54	18	27	16	26	24	60	8	8	37	7	15	12	31	47	28
19.8	41	66	5	10	65	20	26	13	32	23	39	8	11	21	7	18	13	25	44	26
19.9	39	63	8	15	58	8	22	10	33	16	54	9	5	42	9	15	12	19	39	33
20	32	48	8	11	48	22	21	16	23	25	37	9	7	35	8	11	10	27	43	33
20.1	30	51	3	15	58	13	31	15	32	18	59	14	3	32	10	13	7	24	55	30
20.2	37	50	5	9	68	16	17	10	37	7	43	12	5	35	12	11	7	29	55	33
20.3	33	47	8	15	53	13	27	8	28	16	38	6	3	26	7	11	11	25	35	26
20.4	34	57	3	12	61	17	32	16	29	19	40	12	6	37	14	13	10	26	54	24
20.5	37	58	7	12	56	17	21	14	21	19	47	11	5	23	12	15	15	29	43	25
20.6	49	42	9	13	68	14	22	22	23	20	56	11	2	28	6	8	9	32	45	28
20.7	42	52	2	21	49	17	25	19	24	16	50	6	8	36	5	11	16	40	29	33
20.8	32	52	4	9	53	15	34	22	19	20	52	15	2	34	5	5	8	25	48	26
20.9	38	54	7	8	61	13	33	12	35	14	28	10	11	31	10	14	10	34	31	29
21	25	37	4	13	65	20	22	11	26	19	40	7	5	28	7	10	12	32	46	22
21.1	37	46	5	15	55	17	12	13	20	13	46	6	5	32	6	13	13	38	27	27
21.2	29	46	5	13	58	15	22	9	30	20	47	9	3	27	14	14	11	31	45	33
21.3	44	49	5	9	48	18	23	8	20	23	39	6	11	28	10	8	20	17	44	29
21.4	31	54	3	8	61	8	18	9	35	18	38	13	2	37	10	15	8	20	42	24
21.5	33	57	2	12	57	21	24	12	21	23	42	10	9	38	8	11	7	27	52	31
21.6	22	46	4	6	60	24	23	10	25	21	52	12	2	26	14	10	4	32	33	23
21.7	44	41	3	16	55	25	26	5	28	8	46	10	7	28	11	10	7	26	30	29
21.8	42	56	5	12	62	13	19	13	16	17	32	13	11	32	9	15	10	23	38	28
21.9	23	50	6	6	43	20	23	13	21	16	41	9	6	30	7	13	7	20	28	28
22	37	55	10	17	64	18	17	14	27	18	41	8	7	23	7	9	13	32	30	27
22.1	25	47	1	17	51	12	23	9	31	13	30	4	8	23	7	14	5	24	25	24
22.2	28	44	6	12	52	19	26	13	30	21	44	8	9	29	9	14	11	27	30	28
22.3	39	47	9	8	63	20	19	13	24	18	45	5	7	33	8	13	8	19	33	16
22.4	26	38	5	12	50	16	21	5	23	14	33	3	10	27	11	7	11	22	29	27
22.5	35	52	6	11	41	10	21	13	22	13	37	6	4	20	12	6	7	33	35	17
22.6	42	44	7	12	40	18	18	6	26	13	49	8	6	29	13	11	6	23	34	29
22.7	29	41	4	6	50	11	21	15	22	18	34	10	4	32	8	11	12	28	40	21
22.8	30	46	4	9	58	11	19	12	24	15	43	6	6	26	5	9	7	19	34	32
22.9	26	44	7	14	42	20	19	7	21	19	42	15	5	22	2	4	9	28	34	27
23	28	51	9	6	40	15	20	15	32	20	21	10	12	32	9	10	10	36	37	21
23.1	33	47	7	8	42	17	18	16	16	13	29	5	10	22	7	6	9	33	33	30
23.2	39	47	9	15	62	23	17	14	18	14	45	9	3	20	7	16	10	27	44	16
23.3	35	43	6	8	42	15	16	19	24	18	36	6	2	25	14	10	9	23	27	21
23.4	24	43	9	7	44	17	21	16	21	12	39	7	6	26	13	10	3	24	26	16
23.5	37	40	4	8	53	16	23	18	17	7	34	3	6	24	10	17	10	16	27	24
23.6	26	36	12	6	55	12	13	9	24	15	31	13	6	20	5	16	11	18	29	20
23.7	38	41	5	14	41	13	22	13	21	11	31	11	6	22	2	9	16	22	35	11
23.8	22	38	10	13	53	15	16	10	21	23	26	10	4	30	7	12	7	23	39	22
23.9	22	35	3	11	56	11	16	11	22	7	24	10	3	18	7	12	8	18	32	21
24	26	37	6	7	48	15	21	10	16	12	29	5	3	22	8	4	13	12	38	20
24.1	35	44	4	10	40	11	13	14	19	19	40	6	5	29	7	11	13	22	38	22
24.2	32	41	2	8	35	18	16	17	14	16	34	10	7	32	9	5	3	26	38	20
24.3	23	34	6	17	49	14	18	12	25	17	32	5	7	24	4	7	5	25	35	24
24.4	27	34	3	9	58	13	19	7	24	14	34	5	1	18	7	8	5	24	34	19
24.5	21	41	7	13	41	10	22	13	22	11	30	7	9	22	8	11	6	30	37	15
24.6	37	45	9	8	52	21	21	8	20	17	42	5	5	30	6	9	10	21	27	27
24.7	23	31	7	11	59	17	16	16	14	16	44	7	7	14	7	10	9	29	26	19
24.8	29	45	8	13	32	16	22	10	17	13	35	5	6	30	8	4	9	27	35	31
24.9	27	41	4	14	41	16	10	4	19	12	34	7	4	29	11	8	7	34	20	21
25	33	40	4	11	54	15	16	17	19	19	37	3	6	20	7	14	8	23	39	17
25.1	22	39	5	12	47	20	19	13	22	13	35	10	6	26	3	5	10	23	31	22
25.2	16	28	6	12	46	18	18	17	15	13	36	10	9	22	8	13	6	27	30	21
25.3	18	38	3	11	44	14	12	5	26	8	32	13	8	19	12	6	10	15	34	25
25.4	23	32	7	8	57	14	20	12	23	13	41	4	7	19	8	7	15	26	32	21
25.5	26	39	13	12	49	11	21	9	24	17	40	9	8	17	6	6	6	22	25	30
25.6	26	39	7	8	38	17	14	8	27	15	33	15	9	22	6	7	11	25	27	32
25.7	21	36	8	8	28	9	19	6	26	18	28	2	4	22	8	11	13	25	31	23
25.8	25	39	5	10	46	10	14	8	21	12	37	11	3	21	10	14	15	25	21	18
25.9	27	41	2	9	39	10	19	13	21	9	30	5	5	20	5	13	4	30	24	22
26	22	38	6	12	37	9	18	10	20	7	34	3	7	24	5	4	14	27	23	13
26.1	26	40	7	12	31	9	15	11	15	13	38	8	6	23	9	7	5	23	21	19
26.2	24	35	1	11	40	15	11	8	13	7	28	6	6	21	7	5	9	16	25	22
26.3	17	32	13	5	48	13	18	9	16	11	33	7	6	17	7	1	13	16	33	19
26.4	28	36	10	9	41	12	17	13	26	11	38	8	8	18	4	10	4	17	33	13
26.5	23	30	8	7	34	14	22	13	17	14	32	10	4	17	9	11	7	17	22	18
26.6	27	48	6	12	35	10	14	12	20	10	45	5	8	17	7	9	6	26	28	20
26.7	23	30	8	9	47	9	24	15	12	15	25	2	12	20	7	11	7	23	31	17
26.8	20	35	2	9	31	18	10	8	20	14	27	7	10	14	8	10	3	17	23	16
26.9	27	37	4	9	36	7	16	13	16	8	43	5	4	19	6	6	10	26	27	26
27	29	26	4	9	33	16	22	5	21	7	30	6	3	24	5	7	6	30	31	13
27.1	18	31	2	7	48	18	24	16	23	7	30	6	2	29	5	13	7	20	31	11
27.2	24	34	6	11	38	15	14	10	23	5	34	10	4	24	8	5	7	33	23	22
27.3	25	39	3	10	36	16	13	10	17	7	23	7	9	17	3	9	9	15	28	15
27.4	30	41	7	6	29	22	14	8	20	15	32	7	4	20	7	6	7	20	29	21
27.5	21	36	5	14	49	14	7	6	17	14	23	3	4	23	11	7	13	43	30	9
27.6	22	34	3	9	33	8	10	5	18	10	40	7	3	16	5	11	11	16	30	24
27.7	25	37	5	7	31	8	20	8	21	10	33	13	2	20	5	10	8	21	27	24
27.8	24	45	4	10	40	12	13	9	19	10	32	7	4	22	4	3	11	30	23	14
27.9	22	35	3	11	38	10	16	10	18	8	26	5	4	19	9	11	12	19	23	16
28	27	34	7	4	42	18	18	11	19	13	28	10	3	15	9	6	10	24	26	28
28.1	19	37	5	6	33	7	21	12	21	9	31	2	6	17	10	10	7	22	40	18
28.2	21	39	5	11	40	8	14	12	18	13	27	5	6	16	11	5	8	19	27	16
28.3	19	31	6	3	30	11	16	13	15	12	30	6	4	15	5	9	15	18	31	15
28.4	21	41	1	13	47	14	14	4	17	19	33	6	6	20	6	13	4	24	33	16
28.5	17	29	7	16	41	7	19	9	23	19	32	7	6	16	11	5	7	18	22	16
28.6	28	31	7	9	35	9	14	12	18	6	29	4	6	17	7	8	6	12	34	22
28.7	24	38	3	10	39	12	11	13	15	2	32	7	1	30	6	7	7	27	16	20
28.8	24	29	2	4	44	18	6	11	20	23	31	6	3	25	5	7	3	13	21	20
28.9	13	37	10	5	26	14	12	17	10	14	26	4	8	28	11	6	9	24	20	17
29	19	27	5	8	38	14	16	9	23	15	30	5	8	18	4	9	10	23	24	14
29.1	18	37	4	7	37	14	19	9	19	11	30	7	5	13	10	11	7	21	16	12
29.2	21	33	10	10	34	13	16	12	15	10	24	4	3	13	9	11	7	30	32	19
29.3	21	28	4	7	31	7	16	12	19	12	25	8	4	23	7	6	8	23	26	19
29.4	16	28	7	7	38	10	18	11	19	7	28	12	7	17	3	10	5	18	22	15
29.5	19	35	2	12	31	9	9	8	15	16	35	4	2	19	6	14	9	23	16	13
29.6	12	25	2	14	28	11	7	6	19	12	30	6	7	25	10	3	11	31	29	22
29.7	24	34	3	8	32	6	16	10	17	14	28	5	5	20	6	12	8	15	22	21
29.8	15	46	5	9	34	17	18	9	20	9	33	7	7	16	5	7	4	20	23	19
29.9	45	38	3	9	25	6	15	10	19	12	25	2	5	10	9	14	5	23	33	17
30	31	32	4	13	28	10	15	11	18	13	24	6	13	20	6	6	7	17	24	15

## Sheet: LOT 4
LOT 4
	DL Intensity
	#1	#2	#3	#4	#5	#6	#7	#8	#9	#10	#11	#12	#13	#14	#15	#16	#17	#18	#19	#20
Time (s)	Counts/s	Counts/s	Counts/s	Counts/s	Counts/s	Counts/s	Counts/s	Counts/s	Counts/s	Counts/s	Counts/s	Counts/s	Counts/s	Counts/s	Counts/s	Counts/s	Counts/s	Counts/s	Counts/s	Counts/s
0.1	22139	34822	30879	23167	21914	10354	4697	17506	5221	8552	14670	19519	4712	21397	6342	32431	5680	17676	16108	23109
0.2	16466	25838	23304	17288	15904	7627	3469	13121	3881	6235	10778	14637	3470	15726	4540	25980	4531	13941	11909	16960
0.3	12596	19855	17958	13484	12495	5684	2700	10218	3087	4823	8611	11636	2909	12335	3477	21319	3665	11362	9593	13511
0.4	10416	16010	14456	10928	10071	4676	2252	8143	2565	3863	6759	9657	2198	10141	2821	17761	3051	9457	7809	10733
0.5	8533	13594	11865	8890	8172	3864	1835	6952	1972	3200	5721	7996	1868	8455	2406	15317	2652	8270	6727	8673
0.6	7238	11554	10067	7718	7123	3344	1595	5934	1718	2769	4823	6966	1637	7216	1994	13138	2348	7178	5930	7589
0.7	6329	10083	8611	6640	6129	2855	1423	5073	1487	2312	4082	6091	1412	6150	1692	11387	2088	6327	5189	6369
0.8	5484	8795	7443	5852	5470	2504	1195	4557	1351	2007	3659	5319	1222	5513	1494	10199	1821	5698	4571	5523
0.9	4854	7729	6626	5131	4792	2222	1080	4002	1127	1848	3183	4680	1108	4726	1321	9204	1666	5267	3871	5040
1	4441	7033	5959	4717	4300	1955	945	3591	1085	1671	2886	4263	951	4214	1218	8347	1486	4703	3668	4382
1.1	3969	6381	5261	4181	3830	1785	894	3194	991	1539	2621	3905	912	3859	1053	7676	1492	4366	3496	4029
1.2	3696	5639	4621	3889	3492	1602	814	2985	868	1412	2523	3467	855	3421	963	7148	1308	3970	3082	3656
1.3	3282	5251	4337	3566	3135	1358	733	2662	819	1327	2157	3179	766	3132	949	6293	1231	3689	2874	3302
1.4	3060	4790	4083	3291	2913	1351	677	2466	754	1156	2082	3017	694	2908	854	6097	1168	3486	2629	3063
1.5	2976	4388	3723	2942	2750	1227	598	2340	707	1128	1866	2705	653	2694	733	5567	1079	3252	2451	2701
1.6	2573	3949	3438	2825	2633	1104	577	2194	667	1071	1739	2570	554	2439	716	5375	1044	3100	2375	2513
1.7	2424	3804	3204	2540	2369	1065	548	1955	595	936	1658	2335	538	2266	616	4802	957	2842	2163	2440
1.8	2274	3471	2968	2475	2403	1015	525	1929	544	904	1530	2218	504	2174	621	4678	905	2786	2127	2225
1.9	2090	3176	2695	2309	2172	988	442	1803	573	855	1406	2064	440	2014	585	4408	848	2588	1824	2055
2	2050	3045	2617	2211	1975	925	473	1599	495	788	1321	1895	451	1858	584	4163	867	2486	1758	1940
2.1	1890	2821	2448	1998	1891	869	470	1487	470	778	1294	1867	435	1691	515	3798	712	2261	1746	1798
2.2	1934	2584	2238	1966	1748	835	453	1499	454	713	1177	1661	395	1582	506	3716	752	2280	1700	1721
2.3	1676	2390	2192	1811	1692	739	424	1459	438	684	1180	1581	391	1421	461	3573	718	2163	1603	1628
2.4	1642	2328	2094	1781	1551	740	403	1371	386	647	1123	1561	378	1453	454	3241	685	1969	1525	1498
2.5	1533	2174	2007	1598	1419	657	334	1268	388	601	1097	1465	338	1353	407	3128	641	1977	1398	1374
2.6	1439	2064	1840	1544	1515	686	340	1201	400	588	1043	1340	301	1272	397	3045	620	1852	1349	1351
2.7	1368	1957	1756	1466	1315	620	315	1172	366	556	971	1278	306	1218	354	2812	603	1804	1276	1387
2.8	1383	1788	1662	1437	1272	568	344	1104	323	534	887	1267	314	1149	348	2704	584	1695	1264	1206
2.9	1337	1730	1673	1338	1254	570	272	1092	327	526	902	1197	312	1110	334	2661	514	1636	1211	1180
3	1247	1671	1502	1214	1232	505	314	968	286	501	809	1107	285	1037	332	2554	543	1570	1248	1101
3.1	1164	1562	1502	1196	1147	463	273	959	309	478	790	1080	239	947	355	2347	529	1503	1107	1006
3.2	1095	1508	1461	1149	1146	496	261	932	296	484	802	988	251	923	300	2253	478	1501	1064	1022
3.3	1071	1383	1358	1111	1118	436	232	838	298	451	727	1013	227	884	309	2199	497	1373	1016	986
3.4	1029	1357	1302	1103	1029	449	220	824	273	418	736	920	222	897	327	2102	435	1387	1021	995
3.5	987	1317	1265	994	997	412	201	796	263	414	694	913	217	793	293	2043	455	1295	1005	890
3.6	988	1214	1192	1056	984	421	239	812	252	417	674	855	236	797	275	1932	432	1255	916	849
3.7	938	1197	1178	982	891	367	203	787	244	406	654	827	194	808	282	1816	420	1240	945	868
3.8	911	1152	1123	846	869	362	204	733	242	396	619	775	215	729	249	1774	398	1210	933	817
3.9	907	1103	1085	899	883	415	198	693	222	348	570	753	191	737	256	1730	400	1190	857	784
4	895	1055	1032	854	839	354	197	649	245	348	567	777	203	699	233	1655	363	1103	834	731
4.1	862	972	1026	834	815	350	191	692	192	381	566	721	174	627	257	1656	402	1104	817	719
4.2	777	976	1003	792	763	372	197	663	182	314	519	696	186	660	232	1498	307	1132	793	716
4.3	765	999	994	771	785	323	170	597	190	312	538	705	176	647	207	1538	333	1035	772	674
4.4	776	918	1007	772	712	299	167	606	203	319	536	626	152	601	203	1508	340	995	727	680
4.5	739	875	927	763	702	271	171	558	174	276	489	610	138	638	177	1342	306	1001	729	622
4.6	742	860	857	729	675	296	172	523	177	316	439	576	165	617	206	1403	348	966	671	652
4.7	726	826	812	659	702	288	159	505	149	276	472	610	156	515	193	1365	343	935	670	661
4.8	657	789	827	663	664	322	161	528	176	274	450	577	150	559	185	1252	315	903	627	553
4.9	621	809	791	624	635	317	133	468	184	273	451	570	147	492	181	1181	257	844	626	524
5	569	776	787	616	588	243	154	499	147	249	393	535	140	510	174	1243	300	829	613	541
5.1	623	694	722	629	637	275	135	497	147	234	431	534	141	503	159	1132	298	808	561	522
5.2	579	689	692	597	585	246	116	429	146	228	433	476	127	473	161	1167	290	840	607	535
5.3	532	678	679	565	557	251	145	513	151	244	424	499	128	520	186	1046	274	759	594	511
5.4	583	691	713	564	549	241	123	441	153	254	377	551	131	440	160	1038	262	756	587	471
5.5	566	638	661	534	563	227	134	438	132	219	410	476	125	438	149	1085	277	753	614	483
5.6	558	622	632	541	573	226	137	430	130	203	373	467	123	426	156	1003	258	741	534	439
5.7	520	617	630	547	508	218	118	398	133	193	359	407	116	427	165	974	247	771	484	419
5.8	534	616	673	521	521	225	122	384	136	205	327	419	129	418	156	932	234	762	529	416
5.9	480	629	632	528	434	204	125	396	113	247	350	421	93	422	148	925	188	685	532	404
6	469	598	592	485	510	212	103	380	125	185	366	419	110	374	145	929	208	702	473	411
6.1	479	527	551	475	459	196	103	396	127	209	338	411	106	374	108	913	220	643	505	385
6.2	485	578	544	495	494	189	120	370	109	197	333	414	90	358	133	942	209	635	474	376
6.3	458	466	533	484	451	196	132	358	124	213	332	375	97	374	130	842	233	615	456	419
6.4	475	540	560	430	405	168	101	357	113	189	334	377	121	366	127	875	241	646	453	402
6.5	406	496	505	421	401	179	105	322	116	176	324	353	112	338	136	814	228	624	420	368
6.6	384	485	525	411	374	195	100	340	122	176	288	370	110	298	128	785	178	602	444	360
6.7	419	467	466	380	401	156	97	345	112	156	276	342	81	329	125	781	193	588	416	352
6.8	425	506	463	406	451	169	95	290	111	187	289	324	75	335	136	725	212	613	356	297
6.9	358	419	469	386	410	156	115	328	108	171	285	325	84	326	108	730	199	581	435	373
7	384	455	467	386	382	187	97	318	110	171	291	320	100	316	99	698	202	576	381	337
7.1	393	440	481	430	368	157	98	314	110	158	261	282	82	284	110	729	178	547	419	317
7.2	407	465	467	343	375	153	79	301	105	169	308	309	84	267	106	672	188	535	389	339
7.3	340	394	463	376	377	150	83	291	103	162	232	323	88	304	116	659	196	510	365	280
7.4	371	442	417	355	345	139	78	263	90	153	277	285	73	297	95	669	177	520	371	314
7.5	347	415	410	344	355	147	81	288	76	138	240	281	79	293	118	644	184	506	370	334
7.6	323	395	433	345	350	163	71	267	106	167	235	286	75	252	98	693	143	517	366	325
7.7	370	380	393	377	345	145	82	268	82	154	244	254	56	275	108	635	159	476	347	264
7.8	352	393	404	334	320	124	70	269	76	166	244	267	67	270	108	545	180	508	342	248
7.9	345	388	381	371	332	146	81	228	86	146	228	282	69	246	102	620	146	494	333	235
8	332	377	359	334	299	119	82	247	87	128	230	285	72	258	107	570	163	474	355	294
8.1	328	349	422	284	323	127	73	282	73	159	209	234	82	283	87	572	158	474	306	271
8.2	300	357	382	327	335	137	63	252	88	115	216	265	58	248	100	576	143	474	294	275
8.3	264	378	360	293	306	114	72	206	97	139	199	239	59	258	83	553	121	450	340	262
8.4	329	314	376	325	278	131	78	224	71	133	247	226	68	252	84	551	174	441	333	239
8.5	258	324	356	297	275	117	87	232	83	122	235	260	69	224	86	519	153	434	283	217
8.6	269	298	372	299	274	117	82	219	90	129	215	214	55	218	90	512	118	419	279	255
8.7	278	338	371	296	258	113	74	212	75	129	192	246	59	241	89	523	141	382	292	267
8.8	245	337	341	291	293	122	54	215	102	145	203	195	60	198	86	502	151	399	293	232
8.9	268	300	315	307	276	120	58	194	81	115	189	232	62	211	80	498	146	399	295	247
9	242	303	286	273	264	108	62	210	88	99	199	218	56	202	89	508	150	384	271	224
9.1	263	287	338	272	268	92	62	193	75	120	208	243	51	213	95	467	141	380	292	236
9.2	243	255	325	242	272	90	62	209	66	119	207	227	57	204	84	476	144	373	275	192
9.3	232	295	282	294	278	98	67	192	69	116	213	224	55	187	75	484	130	350	244	190
9.4	266	248	312	230	281	86	65	185	54	106	170	208	53	183	78	469	129	373	267	217
9.5	237	300	343	264	243	87	67	172	76	100	157	224	50	205	70	436	124	393	285	207
9.6	241	284	332	263	249	94	61	187	66	114	175	213	68	179	82	459	132	347	253	200
9.7	230	282	313	239	273	83	56	175	63	121	179	214	62	202	83	449	132	380	261	241
9.8	239	259	281	234	238	107	55	202	73	114	179	209	58	179	58	403	123	351	224	227
9.9	202	281	252	213	242	92	53	193	58	109	175	186	56	199	63	438	131	364	262	209
10	198	307	292	232	212	89	44	174	72	112	175	187	54	191	73	457	122	319	229	181
10.1	216	265	289	210	248	99	54	166	61	91	170	206	54	221	59	429	102	360	223	206
10.2	221	223	266	225	214	70	59	165	52	98	168	205	42	180	60	395	120	313	235	214
10.3	225	253	283	204	201	95	55	161	61	112	166	197	51	169	57	430	110	280	229	188
10.4	210	250	263	221	228	84	47	183	65	93	181	176	43	172	68	371	98	340	213	195
10.5	212	223	244	235	230	83	42	163	58	96	163	188	52	159	60	399	103	339	253	174
10.6	205	200	268	212	210	80	65	151	66	89	133	204	42	139	68	409	109	319	231	181
10.7	197	221	243	212	194	96	38	162	58	112	162	188	42	148	64	373	110	358	208	161
10.8	189	226	253	190	211	102	57	151	54	126	156	153	42	162	68	370	127	331	221	159
10.9	191	232	254	184	179	64	54	148	47	91	157	195	38	187	63	370	96	298	228	147
11	175	229	236	199	201	86	54	177	51	93	152	175	42	158	54	345	109	278	218	159
11.1	209	219	223	177	213	78	46	150	55	95	140	157	51	150	62	376	97	267	180	182
11.2	173	204	259	176	189	84	56	143	56	83	150	165	37	142	50	357	113	304	239	161
11.3	182	225	238	201	176	77	44	170	49	94	139	152	41	149	63	341	108	313	228	171
11.4	191	207	245	182	216	81	49	141	69	85	135	139	58	144	58	358	108	302	199	150
11.5	186	193	237	192	198	77	58	162	60	70	138	156	43	150	55	360	95	289	207	151
11.6	177	208	236	144	189	86	30	128	44	90	145	143	40	169	57	346	92	276	213	168
11.7	182	208	230	171	209	86	44	152	64	92	167	163	37	162	42	332	96	257	181	160
11.8	183	219	232	178	193	79	39	133	55	102	149	153	31	153	54	321	98	307	191	150
11.9	180	221	233	176	169	80	48	117	63	107	133	149	50	140	62	288	85	265	208	163
12	201	212	221	183	168	66	46	151	44	82	122	140	39	138	63	294	99	301	183	159
12.1	180	192	205	170	176	81	40	126	43	102	146	150	39	139	48	280	98	233	205	146
12.2	175	192	203	167	187	78	44	110	44	72	131	144	41	146	56	315	101	293	153	139
12.3	178	191	213	168	181	64	30	143	46	87	110	130	35	120	34	289	79	225	185	150
12.4	172	193	193	165	178	87	41	116	55	84	115	141	47	149	57	307	105	246	179	163
12.5	160	167	199	168	176	74	32	124	54	76	120	134	40	111	60	290	109	254	189	142
12.6	176	179	190	149	163	71	37	152	60	78	132	134	26	145	55	311	83	252	164	149
12.7	159	165	199	155	172	72	28	128	55	72	118	126	32	145	45	268	74	263	179	150
12.8	139	185	206	171	173	68	38	122	48	69	150	134	38	124	40	297	83	241	181	131
12.9	143	165	203	167	164	65	31	136	56	72	156	115	35	121	51	333	100	231	158	132
13	140	198	195	135	171	69	31	123	50	72	140	130	36	121	55	295	72	252	197	140
13.1	134	169	193	153	157	67	34	114	55	74	108	126	32	120	58	296	76	223	142	138
13.2	132	168	178	162	163	50	35	115	38	88	109	148	43	127	54	311	81	228	174	140
13.3	117	159	192	151	174	66	28	118	48	63	106	109	28	105	43	303	72	256	163	110
13.4	160	191	181	145	149	60	46	115	41	74	131	132	37	111	46	218	97	244	179	116
13.5	140	151	189	159	170	56	43	120	47	72	117	111	36	111	51	250	74	208	165	130
13.6	116	161	192	142	158	60	34	120	46	74	111	120	39	124	35	287	82	227	165	134
13.7	124	163	175	147	139	73	27	134	48	65	103	131	45	106	45	266	74	197	141	114
13.8	127	181	176	143	121	71	35	123	36	64	114	113	25	130	53	247	72	225	158	112
13.9	134	155	174	138	144	62	30	128	30	67	107	125	27	125	37	273	72	213	164	127
14	143	127	172	136	118	64	36	118	47	64	93	101	39	130	49	262	61	223	149	115
14.1	123	167	178	143	134	56	28	95	40	63	100	118	25	122	45	247	91	220	155	135
14.2	134	157	177	131	171	51	55	104	46	68	104	107	34	111	42	264	70	209	148	111
14.3	110	137	181	128	130	65	29	100	48	75	101	108	36	107	44	259	72	232	158	108
14.4	145	170	155	105	113	57	39	114	34	54	97	120	18	114	41	244	79	216	160	133
14.5	146	145	164	142	138	60	47	106	35	66	112	104	40	99	42	260	82	206	147	132
14.6	123	154	146	132	129	59	36	105	50	62	103	109	38	98	33	253	80	217	131	111
14.7	114	142	148	133	139	64	36	105	38	53	103	107	43	124	44	226	72	182	150	113
14.8	122	139	154	126	105	53	35	93	43	61	106	86	28	104	42	246	73	200	125	112
14.9	116	119	155	125	110	55	47	92	28	56	72	106	28	95	27	227	67	207	175	107
15	107	135	148	131	126	42	33	86	48	67	109	113	29	95	26	227	66	196	124	110
15.1	101	150	164	136	127	57	31	120	40	55	108	103	32	90	43	212	62	191	127	100
15.2	122	132	136	135	144	48	29	90	36	73	90	115	23	88	47	220	72	215	151	102
15.3	92	141	147	138	127	50	25	90	41	53	118	108	42	91	29	202	80	194	122	111
15.4	118	126	173	120	115	61	31	109	34	62	95	103	32	93	35	221	59	181	156	109
15.5	137	141	150	130	124	48	27	105	34	66	90	91	26	84	41	227	67	192	106	109
15.6	115	133	145	122	121	47	26	91	24	58	76	92	31	80	27	226	67	180	139	94
15.7	115	111	143	134	128	55	29	94	33	56	102	79	34	99	47	223	70	192	121	111
15.8	114	132	130	108	112	56	23	90	37	53	81	89	20	88	44	224	64	180	121	126
15.9	106	111	127	114	128	44	28	108	31	44	85	98	29	69	33	223	65	177	121	93
16	107	114	162	108	122	68	18	77	41	58	99	98	26	89	32	197	50	182	144	101
16.1	112	120	127	113	99	44	36	87	37	63	93	83	32	89	44	206	71	171	112	82
16.2	96	117	137	95	105	39	19	90	36	74	92	86	17	79	32	190	70	172	117	102
16.3	85	134	109	103	122	42	23	96	31	49	87	71	29	93	41	213	51	164	109	113
16.4	99	101	140	124	121	53	21	91	22	52	93	91	28	81	37	227	58	179	139	75
16.5	100	118	134	108	98	54	24	97	41	53	67	79	25	62	40	176	65	152	109	86
16.6	98	112	150	106	110	35	24	91	35	52	75	93	20	74	37	183	63	177	125	100
16.7	86	129	97	98	125	44	25	112	32	53	68	89	26	80	46	195	64	169	104	96
16.8	110	128	109	78	101	49	20	78	44	53	77	75	22	90	33	184	73	174	112	89
16.9	94	109	142	103	124	45	20	103	21	43	74	80	19	84	34	209	69	163	112	87
17	99	112	130	110	130	40	21	71	29	46	74	105	31	85	27	179	54	153	114	90
17.1	101	121	110	111	118	44	23	91	32	50	82	89	29	79	39	185	69	148	100	75
17.2	79	106	104	105	112	41	22	71	36	61	78	60	20	74	29	199	63	162	102	88
17.3	126	113	123	113	125	56	23	79	24	55	65	93	25	91	36	168	64	129	101	84
17.4	95	115	106	89	86	47	21	81	32	55	79	75	28	72	28	181	60	153	119	93
17.5	96	98	117	92	113	43	14	71	35	40	68	88	25	66	27	162	62	137	124	79
17.6	92	87	116	121	111	32	32	85	18	47	79	84	20	68	32	160	67	158	112	80
17.7	91	131	109	90	100	49	20	59	43	49	87	98	24	64	32	151	58	160	86	82
17.8	90	122	130	82	85	63	32	73	31	41	87	78	25	65	26	157	58	146	102	74
17.9	86	104	125	100	94	38	19	72	46	51	91	81	18	66	29	153	39	147	108	90
18	97	111	103	94	106	38	19	68	36	46	77	80	22	77	37	182	46	164	109	82
18.1	113	97	95	94	92	38	20	75	31	56	83	84	33	78	37	181	50	149	106	70
18.2	94	114	116	87	96	32	25	70	27	43	69	54	25	70	35	186	53	155	90	90
18.3	89	97	122	77	90	46	29	73	34	39	59	71	28	83	36	154	68	141	97	82
18.4	86	94	113	101	96	49	22	71	20	35	71	78	27	72	43	176	49	184	107	81
18.5	95	92	117	85	99	34	16	71	30	39	95	64	28	77	48	175	63	147	100	78
18.6	87	87	98	95	88	39	28	72	33	39	67	65	27	68	32	162	51	149	109	83
18.7	78	110	104	87	94	45	21	68	25	40	76	73	25	81	27	180	62	131	104	68
18.8	75	107	117	90	90	47	20	68	21	45	77	76	27	68	33	186	52	141	102	70
18.9	92	109	115	66	99	46	32	68	27	49	61	66	31	69	25	139	45	138	100	79
19	89	109	103	87	97	43	31	67	36	41	69	80	19	69	30	144	49	154	99	86
19.1	71	98	99	78	70	49	24	78	29	41	58	63	18	69	34	156	56	128	90	79
19.2	63	103	103	69	96	41	23	72	26	48	82	69	14	50	25	149	52	142	101	72
19.3	82	79	88	85	74	29	20	79	23	41	71	91	24	61	36	144	53	138	105	68
19.4	80	107	116	75	95	30	20	82	18	51	70	62	23	62	32	140	50	134	100	72
19.5	69	90	97	75	103	52	19	67	26	56	82	70	23	84	24	141	33	117	93	71
19.6	84	95	98	81	68	32	25	58	30	42	69	68	28	68	34	153	66	125	96	73
19.7	77	99	91	74	68	35	16	72	23	35	68	84	22	50	20	160	35	169	93	69
19.8	86	89	120	76	85	32	29	65	36	35	64	74	19	66	26	137	36	137	85	73
19.9	86	88	90	90	88	36	28	57	26	42	70	64	20	62	37	145	62	136	97	64
20	75	87	92	67	78	38	24	73	26	52	67	75	20	78	21	155	48	133	103	69
20.1	60	101	91	58	81	42	20	54	21	39	68	62	26	53	34	117	40	122	77	67
20.2	88	104	91	80	90	27	25	60	25	36	74	72	23	61	47	163	46	152	80	58
20.3	71	74	104	68	81	40	21	59	25	26	55	58	14	69	34	129	52	147	83	65
20.4	76	83	96	57	70	29	19	77	24	37	75	62	22	63	37	143	44	130	102	66
20.5	63	86	102	85	87	31	15	73	17	45	75	72	19	44	24	154	45	113	85	64
20.6	81	87	88	77	79	46	22	47	32	47	71	56	14	64	19	132	47	118	77	74
20.7	76	83	112	66	79	41	24	66	31	41	40	56	16	54	27	122	50	132	74	67
20.8	68	82	83	63	75	33	19	56	29	42	57	66	17	55	15	130	43	110	79	67
20.9	60	68	96	73	76	32	18	62	16	44	74	58	19	54	27	159	52	118	77	83
21	79	98	104	87	61	24	24	63	23	31	55	57	16	50	29	135	45	131	80	74
21.1	64	88	106	62	77	30	15	75	24	33	50	68	18	45	24	138	50	116	78	58
21.2	61	66	90	77	79	35	17	58	19	36	66	62	23	56	32	110	37	118	81	72
21.3	52	86	81	83	73	35	20	41	28	32	40	77	17	61	20	122	47	130	85	53
21.4	68	63	91	57	76	39	18	55	24	24	57	57	17	62	15	137	55	107	77	63
21.5	80	62	83	68	86	27	18	53	22	34	44	68	19	65	24	140	36	119	86	78
21.6	86	105	84	80	59	35	19	63	24	42	59	55	20	60	29	124	41	140	66	67
21.7	75	95	90	58	63	26	21	61	27	42	61	48	13	51	23	142	47	99	81	70
21.8	74	57	82	72	70	31	13	55	23	32	50	59	15	60	23	138	35	110	68	57
21.9	53	76	89	71	71	25	12	55	23	37	50	50	25	63	34	127	51	133	65	47
22	66	85	102	51	69	29	18	55	20	34	57	57	22	55	21	120	47	96	68	59
22.1	45	72	91	50	73	32	19	63	27	28	58	59	17	60	25	116	40	117	62	67
22.2	79	79	86	72	58	26	16	50	25	50	59	54	22	45	19	127	39	117	60	55
22.3	78	60	92	61	79	26	24	60	25	30	56	60	14	52	34	113	43	113	74	54
22.4	72	76	85	59	69	40	19	62	30	34	59	51	20	39	22	145	40	112	72	42
22.5	70	71	75	68	64	41	13	53	28	31	43	57	22	52	20	122	37	102	66	38
22.6	67	60	73	72	77	33	22	54	27	31	43	64	15	44	27	150	51	110	70	54
22.7	61	73	56	68	80	24	18	58	21	27	54	42	17	41	23	125	22	109	53	52
22.8	55	72	63	74	72	21	17	55	28	35	60	64	21	53	23	139	49	116	76	61
22.9	54	69	94	62	63	28	28	46	16	31	58	45	17	38	26	117	28	110	72	46
23	61	66	82	77	74	24	17	46	27	37	56	65	8	46	29	135	33	98	63	40
23.1	57	69	73	57	62	21	12	57	16	37	63	47	21	42	23	111	50	107	66	61
23.2	69	81	73	68	70	31	18	55	35	23	43	59	16	47	28	105	39	103	72	52
23.3	56	70	80	69	79	27	13	54	21	36	46	55	21	54	21	108	52	100	60	54
23.4	50	61	69	51	75	28	19	59	22	34	59	46	16	43	19	105	43	89	66	52
23.5	54	69	79	64	59	32	18	54	24	44	55	53	15	41	23	111	38	122	65	57
23.6	51	71	74	82	63	33	27	47	18	26	52	44	18	44	29	107	52	109	74	44
23.7	64	64	90	55	55	31	14	61	24	24	54	45	21	50	19	105	28	99	67	36
23.8	58	78	64	62	64	32	18	44	22	31	47	49	16	45	28	102	42	108	68	42
23.9	62	60	62	67	63	24	19	49	24	34	60	43	18	53	25	94	37	107	71	48
24	61	67	75	70	68	30	10	59	28	42	46	28	8	56	23	115	46	90	70	40
24.1	52	66	79	57	67	28	10	53	23	35	49	53	15	41	24	86	49	112	54	49
24.2	74	67	80	57	69	26	20	48	12	30	50	52	16	51	18	119	35	99	74	67
24.3	61	57	76	66	62	29	20	42	21	36	45	60	15	59	19	108	29	97	71	47
24.4	46	72	76	58	64	20	13	54	20	47	48	47	10	35	16	102	30	85	80	57
24.5	56	57	82	57	71	30	17	44	17	28	51	61	13	47	23	122	43	99	60	43
24.6	62	78	72	66	35	33	17	55	27	31	43	42	14	41	22	78	24	100	71	59
24.7	51	58	79	55	75	22	16	42	29	32	48	40	23	43	24	78	44	106	83	62
24.8	48	56	69	50	63	31	12	33	26	22	45	50	13	37	20	99	41	107	49	50
24.9	37	50	70	58	49	27	10	58	18	21	47	42	14	53	25	107	28	119	72	45
25	48	54	78	43	61	27	12	38	20	28	51	49	8	34	24	112	28	84	49	60
25.1	62	53	70	61	50	32	14	35	24	24	39	44	19	48	17	91	35	78	62	41
25.2	67	63	76	58	57	21	16	42	14	26	53	48	12	38	21	99	28	80	53	50
25.3	62	71	69	40	66	32	14	35	18	30	45	47	17	34	15	98	27	98	64	55
25.4	53	58	75	63	49	18	16	42	14	34	47	47	15	38	21	95	31	105	64	55
25.5	38	75	70	48	48	31	22	37	23	27	56	39	10	46	17	89	31	79	58	60
25.6	43	56	67	54	62	24	11	46	19	25	41	49	14	31	20	94	42	88	59	58
25.7	44	64	70	69	54	24	17	38	20	34	50	43	12	39	13	87	33	102	61	48
25.8	60	66	73	37	52	21	15	50	8	17	40	40	15	45	15	90	47	78	44	58
25.9	41	69	51	59	48	21	16	36	15	36	41	43	20	47	25	113	32	94	59	45
26	50	73	64	50	57	37	7	45	20	33	36	40	26	51	35	102	30	95	57	40
26.1	45	60	67	55	52	26	18	48	25	38	53	51	11	48	25	100	37	94	46	47
26.2	49	66	65	53	57	28	17	41	13	32	45	32	14	33	19	93	32	94	67	41
26.3	42	50	63	40	55	25	12	58	16	23	55	40	8	41	19	100	33	96	65	46
26.4	48	52	63	47	46	19	7	48	22	24	36	37	17	35	17	84	34	79	55	48
26.5	50	48	78	47	57	36	19	43	21	19	51	35	14	43	23	102	38	100	58	37
26.6	39	73	64	46	67	22	11	59	13	29	48	40	18	51	14	77	27	102	56	34
26.7	35	56	61	47	43	28	10	39	13	26	45	33	13	44	20	88	41	75	49	42
26.8	41	51	66	48	56	21	16	38	17	27	56	42	15	46	15	86	28	85	53	36
26.9	51	68	64	43	43	27	17	38	16	24	49	45	11	28	19	92	37	99	62	53
27	57	48	60	60	60	28	12	32	16	33	44	41	8	41	21	92	32	78	60	38
27.1	47	58	63	45	63	33	6	31	28	29	53	47	12	37	14	78	32	83	47	40
27.2	43	52	70	42	64	16	20	28	23	37	41	43	17	36	17	84	26	86	58	36
27.3	46	54	65	38	53	23	8	43	15	20	46	47	16	44	31	85	30	79	55	53
27.4	41	54	66	47	52	26	17	34	18	37	36	44	16	33	20	81	29	84	42	32
27.5	38	52	54	46	55	14	16	37	22	32	42	27	13	33	21	87	26	79	54	39
27.6	48	49	57	43	60	21	9	49	20	33	31	41	14	41	23	77	35	81	51	49
27.7	35	43	56	51	41	26	9	46	23	16	43	35	15	36	27	73	33	92	48	38
27.8	45	61	61	53	56	21	15	44	15	28	44	37	19	33	18	76	31	76	61	47
27.9	55	51	72	38	54	22	15	31	22	30	45	35	13	37	30	89	23	76	53	45
28	53	46	70	36	54	23	8	40	12	25	39	48	8	37	21	71	29	78	57	40
28.1	51	44	47	44	60	24	17	44	20	27	46	26	11	44	15	82	22	66	39	44
28.2	50	49	59	49	36	16	13	37	23	18	38	41	12	39	9	89	28	80	42	43
28.3	37	39	52	43	52	24	16	39	16	19	40	36	18	35	23	67	34	68	43	46
28.4	45	56	69	46	54	18	16	37	19	27	33	41	15	41	25	97	26	88	57	49
28.5	51	55	56	49	53	18	14	35	12	30	47	39	14	35	16	90	32	76	55	50
28.6	53	50	53	51	49	17	9	44	15	29	48	29	11	34	18	59	24	81	41	40
28.7	47	56	63	44	39	25	14	34	16	25	39	49	17	34	20	91	32	92	51	37
28.8	39	50	56	58	47	26	12	43	14	25	40	45	15	33	20	95	32	83	47	46
28.9	50	38	64	55	52	15	14	54	15	31	39	38	9	48	20	89	30	72	34	42
29	44	57	50	54	43	20	7	37	9	21	31	35	16	34	11	105	26	64	59	57
29.1	37	53	46	43	37	18	17	46	17	26	34	35	9	43	15	72	30	81	39	49
29.2	32	45	49	48	41	24	13	42	19	25	41	46	10	34	15	85	34	81	46	39
29.3	46	39	66	35	49	25	18	30	13	16	43	46	8	43	19	78	22	85	64	35
29.4	35	48	51	61	48	24	11	38	9	26	41	35	10	37	21	74	21	79	50	33
29.5	48	48	39	44	53	16	13	39	13	22	31	34	13	33	24	83	24	61	53	41
29.6	47	43	53	41	41	25	15	42	23	27	44	42	15	43	12	74	15	75	37	32
29.7	32	55	51	49	48	23	18	36	13	23	32	38	19	36	21	70	29	75	47	37
29.8	37	48	59	37	39	19	10	35	13	29	44	37	14	31	29	75	29	74	60	45
29.9	36	49	42	50	51	22	16	38	12	19	33	34	10	25	22	69	38	72	41	34
30	48	29	48	43	31	27	19	27	19	16	42	40	9	37	9	82	29	66	44	36
